# Supplementary material for: Impact of investigational microbiota therapeutic RBX2660 on the gut microbiome and resistome revealed by a placebo-controlled clinical trial
Source: Microbiome. 2020 Aug 31;8:125. doi: 10.1186/s40168-020-00907-9 (PMC7457799; doi:10.1186/s40168-020-00907-9)
Supplement: Supplementary file 3 — Additional file 2. Supplementary Table 1 Patient drug identifiers. [file 40168_2020_907_MOESM2_ESM.xlsx]

## Sheet: Sheet1
Patients	1st dose	2nd dose	New rCDI within 60 days
R0-01	.	.	Yes
R0-02	.	.	.
R0-03	.	.	.
R0-04	.	.	.
R0-05	.	.	Yes
R0-06	.	.	.
R0-07	.	.	Yes
R0-08	.	.	Yes
R0-09	.	.	Yes
R0-10	.	.	.
R0-11	.	.	.
R0-12	.	.	Yes
R0-13	.	.	.
R0-14	.	.	.
R0-15	.	.	.
R0-16	.	.	Yes
R0-17	.	.	.
R0-18	.	.	Yes
R0-19	.	.	.
R0-20	.	.	Yes
R0-21	.	.	.
R1-01	D0-34	.	.
R1-02	D0-63	.	.
R1-03	D0-28	.	.
R1-04	D0-35	.	Yes
R1-05	D0-74	.	.
R1-06	D0-15	.	Yes
R1-07	D0-61	.	.
R1-08	D0-78	.	Yes
R1-09	D0-20	.	.
R1-10	D0-57	.	Yes
R1-11	D0-43	.	.
R1-12	D0-73	.	.
R1-13	D0-14	.	.
R1-14	D0-26	.	.
R1-15	D0-50	.	.
R1-16	D0-78	.	.
R1-17	D0-67	.	.
R1-18	D0-29	.	Yes
R1-19	D0-64	.	.
R1-20	D0-39	.	.
R1-21	D0-26	.	.
R1-22	D0-60	.	.
R2-01	D0-11	D0-62	.
R2-02	D0-40	D0-49	.
R2-03	D0-31	D0-45	Yes
R2-04	D0-38	D0-64	Yes
R2-05	D0-32	D0-30	.
R2-06	D0-18	D0-17	.
R2-07	D0-62	D0-08	Yes
R2-08	D0-80	D0-36	Yes
R2-09	D0-07	D0-07	Yes
R2-10	D0-52	D0-36	.
R2-11	D0-16	D0-73	.
R2-12	D0-75	D0-58	.
R2-13	D0-82	D0-83	.
R2-14	D0-21	D0-21	.
R2-15	D0-56	D0-66	Yes
R2-16	D0-76	D0-76	Yes
R2-17	D0-46	N/A	.
R2-18	D0-77	D0-53	.
R2-19	D0-10	D0-18	Yes
R2-20	D0-71	D0-58	.
R2-21	D0-72	D0-77	.
R2-22	D0-81	D0-59	.
R2-23	D0-51	D0-29	.
