# Supplementary material for: Impact of investigational microbiota therapeutic RBX2660 on the gut microbiome and resistome revealed by a placebo-controlled clinical trial
Source: Microbiome. 2020 Aug 31;8:125. doi: 10.1186/s40168-020-00907-9 (PMC7457799; doi:10.1186/s40168-020-00907-9)
Supplement: Supplementary file 4 — Additional file 3. Supplementary Table 2 AST results. [file 40168_2020_907_MOESM3_ESM.xlsx]

## Sheet: Enterobacteriaceae
Patient	Sample ID	Time (days)	# resistant drugs	Identification	Isolate	Date	Ampicillin	Interpretation	Cefazolin	Interpretation	Cefotetan	Interpretation	Ceftriaxone	Interpretation	Ceftazidime	Interpretation	Cefepime	Interpretation	Meropenem	Interpretation	Imipenem	Interpretation	Pipercillin-Tazobactam	Interpretation	Ceftolozane-Tazobactam	Interpretation	Ceftazidime-Avibactam	Interpretation	Ampicillin-Sulbactam	Interpretation	Ciprofloxacin	Interpretation	Levofloxacin	Interpretation	Gentamicin	Interpretation	Amikacin	Interpretation	Trimethoprim-sulfa	Interpretation	Fosfomycin	Interpretation	Colistin	Interpretation	Aztreonam	Interpretation	Doxycycline	Interpretation	Minocycline
D0-81	DI13	.	2	E.coli	A	2017-10-25	20	Sensitive	24	Sensitive	30	Sensitive	30	Sensitive	25	Sensitive	32	Sensitive	28	Sensitive	28	Sensitive	27	Sensitive	26		29	Sensitive	22	Sensitive	6	Resistant	8	Resistant	21	Sensitive	20	Sensitive	29	Sensitive	26	Sensitive	13		29	Sensitive	22	Sensitive	25
D0-77	DI24	.	2	E.coli	A (MAC w/ CTX)	2019-05-01	18	Sensitive	27	Sensitive	32	Sensitive	29	Sensitive	27	Sensitive	35	Sensitive	32	Sensitive	30	Sensitive	28	Sensitive	26		29	Sensitive	21	Sensitive	6	Resistant	6	Resistant	22	Sensitive	23	Sensitive	32	Sensitive	27	Sensitive	14		33	Sensitive	23	Sensitive	26
D0-77	DI28	.	2	E.coli	A (MAC w/ CTX)	2019-05-01	17	Sensitive	24	Sensitive	29	Sensitive	28	Sensitive	27	Sensitive	33	Sensitive	27	Sensitive	27	Sensitive	27	Sensitive	24		30	Sensitive	21	Sensitive	6	Resistant	6	Resistant	22	Sensitive	21	Sensitive	29	Sensitive	24	Sensitive	14		31	Sensitive	22	Sensitive	23
D0-77	DI29	.	2	E.coli	A (MAC w/ CIP)	2019-05-01	20	Sensitive	26	Sensitive	31	Sensitive	32	Sensitive	27	Sensitive	33	Sensitive	32	Sensitive	31	Sensitive	27	Sensitive	27		31	Sensitive	22	Sensitive	6	Resistant	6	Resistant	23	Sensitive	23	Sensitive	33	Sensitive	27	Sensitive	15		33	Sensitive	24	Sensitive	25
D0-76	DI30	.	2	E.coli	A	2019-05-01	17	Sensitive	25	Sensitive	31	Sensitive	33	Sensitive	26	Sensitive	35	Sensitive	30	Sensitive	27	Sensitive	28	Sensitive	25		30	Sensitive	22	Sensitive	6	Resistant	6	Resistant	22	Sensitive	21	Sensitive	31	Sensitive	26	Sensitive	15		32	Sensitive	23	Sensitive	24
D0-74	DI01	.	3	E.coli	A	2017-08-03	6	Resistant	14	Resistant	31	Sensitive	32	Sensitive	28	Sensitive	35	Sensitive	32	Sensitive	32	Sensitive	21	Sensitive	28		30	Sensitive	6	Resistant	36	Sensitive	31	Sensitive	29	Sensitive	23	Sensitive	29	Sensitive	27	Sensitive	15		32	Sensitive	21	Sensitive	22
D0-52	DI02	.	4	E.cloace/asburiae	A	2017-08-03	6	Resistant	6	Resistant	22	Sensitive	31	Sensitive	30	Sensitive	34	Sensitive	32	Sensitive	28	Sensitive	28	Sensitive	27		30	Sensitive	9	Resistant	36	Sensitive	32	Sensitive	30	Sensitive	24	Sensitive	31	Sensitive	19	Sensitive	14		34	Sensitive	19	Sensitive	20
D0-40	DI04	.	7	E.coli	A	2017-08-03	6	Resistant	20	Intermediate	30	Sensitive	32	Sensitive	29	Sensitive	34	Sensitive	32	Sensitive	31	Sensitive	27	Sensitive	28		31	Sensitive	12	Intermediate	6	Resistant	6	Resistant	15	Sensitive	22	Sensitive	6	Resistant	27	Sensitive	14		32	Sensitive	11	Intermediate	23
D0-39	DI05	.	8	E.coli	A	2017-08-03	6	Resistant	20	Intermediate	27	Sensitive	30	Sensitive	27	Sensitive	31	Sensitive	29	Sensitive	29	Sensitive	25	Sensitive	26		29	Sensitive	14	Intermediate	6	Resistant	6	Resistant	13	Intermediate	20	Sensitive	6	Resistant	25	Sensitive	14		31	Sensitive	11	Intermediate	21
D0-38	DI14	.	7	E.coli	A	2017-10-25	6	Resistant	20	Intermediate	27	Sensitive	29	Sensitive	28	Sensitive	31	Sensitive	27	Sensitive	30	Sensitive	26	Sensitive	26		30	Sensitive	15	Sensitive	6	Resistant	6	Resistant	6	Resistant	20	Sensitive	6	Resistant	25	Sensitive	13		30	Sensitive	11	Intermediate	21
D0-37	DI15	.	7	E.coli	A	2017-08-03	6	Resistant	22	Intermediate	28	Sensitive	33	Sensitive	29	Sensitive	34	Sensitive	32	Sensitive	33	Sensitive	28	Sensitive	27		31	Sensitive	16	Sensitive	6	Resistant	6	Resistant	14	Intermediate	22	Sensitive	6	Resistant	27	Sensitive	15		33	Sensitive	12	Intermediate	20
D0-36	DI06	.	6	E.coli	A	2017-08-03	6	Resistant	21	Intermediate	28	Sensitive	32	Sensitive	29	Sensitive	34	Sensitive	32	Sensitive	31	Sensitive	27	Sensitive	27		31	Sensitive	17	Sensitive	6	Resistant	6	Resistant	15	Sensitive	22	Sensitive	6	Resistant	27	Sensitive	15		29	Sensitive	12	Intermediate	20
D0-35	DI16	.	6	E.coli	A	2017-08-03	6	Resistant	22	Intermediate	28	Sensitive	32	Sensitive	29	Sensitive	33	Sensitive	32	Sensitive	31	Sensitive	28	Sensitive	27		31	Sensitive	16	Sensitive	6	Resistant	6	Resistant	15	Sensitive	21	Sensitive	6	Resistant	27	Sensitive	15		33	Sensitive	12	Intermediate	21
D0-34	DI07	.	4	E.coli	A	2017-08-03	6	Resistant	24	Sensitive	30	Sensitive	33	Sensitive	29	Sensitive	36	Sensitive	33	Sensitive	32	Sensitive	30	Sensitive	27		31	Sensitive	15	Sensitive	6	Resistant	6	Resistant	15	Sensitive	22	Sensitive	6	Resistant	26	Sensitive	14		33	Sensitive	14	Sensitive	23
D0-33	DI17	.	6	E.coli	A (dark LF)	2017-08-18	6	Resistant	19	Resistant	27	Sensitive	29	Sensitive	25	Sensitive	31	Sensitive	29	Sensitive	29	Sensitive	26	Sensitive	26		30	Sensitive	12	Intermediate	6	Resistant	6	Resistant	6	Resistant	20	Sensitive	29	Sensitive	24	Sensitive	15		31	Sensitive	20	Sensitive	23
D0-33	DI18	.	6	E.coli	A (light LF)	2017-08-18	6	Resistant	24	Sensitive	29	Sensitive	31	Sensitive	27	Sensitive	33	Sensitive	30	Sensitive	31	Sensitive	28	Sensitive	26		28	Sensitive	17	Sensitive	6	Resistant	6	Resistant	6	Resistant	21	Sensitive	6	Resistant	26	Sensitive	14		31	Sensitive	9	Resistant	21
D0-32	DI08	.	6	E.coli	A	2017-08-03	6	Resistant	22	Intermediate	28	Sensitive	29	Sensitive	26	Sensitive	32	Sensitive	30	Sensitive	27	Sensitive	25	Sensitive	25		30	Sensitive	19	Sensitive	6	Resistant	6	Resistant	13	Intermediate	21	Sensitive	26	Sensitive	25	Sensitive	14		31	Sensitive	10	Resistant	23
D0-30	DI09	.	5	E.coli	A	2017-08-03	6	Resistant	23	Sensitive	30	Sensitive	32	Sensitive	30	Sensitive	35	Sensitive	32	Sensitive	30	Sensitive	29	Sensitive	27		32	Sensitive	18	Sensitive	6	Resistant	8	Resistant	15	Sensitive	21	Sensitive	6	Resistant	27	Sensitive	14		33	Sensitive	13	Intermediate	23
D0-29	DI19	.	5	E.coli	A	2017-08-03	6	Resistant	24	Sensitive	33	Sensitive	33	Sensitive	29	Sensitive	31	Sensitive	32	Sensitive	31	Sensitive	27	Sensitive	27		32	Sensitive	17	Sensitive	6	Resistant	8	Resistant	16	Sensitive	23	Sensitive	6	Resistant	26	Sensitive	15		33	Sensitive	11	Intermediate	23
D0-28	DI10	.	5	E.coli	A	2017-08-03	6	Resistant	24	Sensitive	27	Sensitive	28	Sensitive	26	Sensitive	30	Sensitive	31	Sensitive	30	Sensitive	25	Sensitive	25		29	Sensitive	17	Sensitive	6	Resistant	6	Resistant	16	Sensitive	21	Sensitive	6	Resistant	26	Sensitive	15		30	Sensitive	12	Intermediate	22
D0-27	DI20	.	6	E.coli	A	2017-08-03	6	Resistant	25	Sensitive	31	Sensitive	31	Sensitive	27	Sensitive	32	Sensitive	30	Sensitive	23	Sensitive	27	Sensitive	25		31	Sensitive	17	Sensitive	6	Resistant	6	Resistant	14	Intermediate	20	Sensitive	6	Resistant	25	Sensitive	14		30	Sensitive	11	Intermediate	20
D0-25	DI21	.	3	E.coli	A	2017-08-03	6	Resistant	21	Intermediate	31	Sensitive	31	Sensitive	26	Sensitive	31	Sensitive	30	Sensitive	30	Sensitive	26	Sensitive	26		27	Sensitive	11	Resistant	31	Sensitive	29	Sensitive	26	Sensitive	22	Sensitive	31	Sensitive	16	Sensitive	14		30	Sensitive	21	Sensitive	25
D0-16	DI11	.	10	E.coli	A (MAC w/ CTX)	2017-08-03	6	Resistant	6	Resistant	28	Sensitive	12	Resistant	24	Sensitive	22	Intermediate	30	Sensitive	31	Sensitive	26	Sensitive	25		29	Sensitive	14	Intermediate	6	Resistant	6	Resistant	27	Sensitive	24	Sensitive	6	Resistant	26	Sensitive	15		25	Sensitive	6	Resistant	13
D0-16	DI12	.	4	C.freundii	A	2017-08-18	6	Resistant	6	Resistant	14	Intermediate	27	Sensitive	24	Sensitive	34	Sensitive	29	Sensitive	26	Sensitive	26	Sensitive	25		29	Sensitive	6	Resistant	29	Sensitive	29	Sensitive	21	Sensitive	24	Sensitive	28	Sensitive	26	Sensitive	15		28	Sensitive	20	Sensitive	21
D0-02	DI23	.	7	E.coli	A (CTX)	2017-10-25	6	Resistant	6	Resistant	29	Sensitive	11	Resistant	24	Sensitive	25	Sensitive	30	Sensitive	30	Sensitive	26	Sensitive	25		30	Sensitive	20	Sensitive	6	Resistant	6	Resistant	21	Sensitive	21	Sensitive	6	Resistant	26	Sensitive	13		23	Sensitive	8	Resistant	17
D0-83	DI25	.	2	E.coli	A (MAC w/ CIP)	2019-05-01	19	Sensitive	26	Sensitive	31	Sensitive	33	Sensitive	27	Sensitive	36	Sensitive	34	Sensitive	31	Sensitive	29	Sensitive	26		31	Sensitive	22	Sensitive	6	Resistant	6	Resistant	21	Sensitive	22	Sensitive	29	Sensitive	26	Sensitive	14		34	Sensitive	24	Sensitive	24
D0-83	DI26	.	2	E.coli	A	2018-04-04	20	Sensitive	25	Sensitive	32	Sensitive	33	Sensitive	29	Sensitive	35	Sensitive	33	Sensitive	30	Sensitive	29	Sensitive	27		31	Sensitive	23	Sensitive	6	Resistant	8	Resistant	26	Sensitive	22	Sensitive	31	Sensitive	26	Sensitive	14		33	Sensitive	22	Sensitive	25
D0-83	DI27	.	3	E.coli	A (ESBL agar)	2019-05-03	6	Resistant	23	Sensitive	28	Sensitive	30	Sensitive	26	Sensitive	32	Sensitive	30	Sensitive	29	Sensitive	27	Sensitive	26		30	Sensitive	20	Sensitive	6	Resistant	8	Resistant	22	Sensitive	23	Sensitive	29	Sensitive	27	Sensitive	19		33	Sensitive	12	Sensitive	21
R0-01	PI233	0	10	C.freundii	A (LF)	2017-12-07	6	Resistant	6	Resistant	17	Sensitive	18	Resistant	10	Resistant	31	Sensitive	29	Sensitive	27	Sensitive	22	Sensitive	22		28	Sensitive	6	Resistant	26	Sensitive	23	Sensitive	21	Sensitive	22	Sensitive	23	Sensitive	25	Sensitive	13		19	Intermediate	8	Resistant	11
R0-02	PI076	0	3	E.coli	A (LF)	2017-12-07	8	Resistant	28	Sensitive	30	Sensitive	31	Sensitive	29	Sensitive	31	Sensitive	34	Sensitive	30	Sensitive	29	Sensitive	30		30	Sensitive	21	Sensitive	6	Resistant	8	Resistant	22	Sensitive	21	Sensitive	23	Sensitive	26	Sensitive	14		31	Sensitive	19	Sensitive	22
R0-02	PI077	7	6	C.braakii	A (CTX LF)	2017-12-07	6	Resistant	6	Resistant	17	Sensitive	19	Resistant	15	Resistant	32	Sensitive	30	Sensitive	30	Sensitive	24	Sensitive	23		26	Sensitive	11	Resistant	30	Sensitive	28	Sensitive	22	Sensitive	23	Sensitive	29	Sensitive	27	Sensitive	13		20	Intermediate	15	Sensitive	20
R0-02	PI078	7	3	E.coli	A (CIP LF)	2017-12-07	8	Resistant	27	Sensitive	29	Sensitive	30	Sensitive	30	Sensitive	30	Sensitive	32	Sensitive	32	Sensitive	26	Sensitive	25		30	Sensitive	22	Sensitive	6	Resistant	6	Resistant	22	Sensitive	23	Sensitive	26	Sensitive	26	Sensitive	13		34	Sensitive	17	Sensitive	22
R0-02	PI079	30	6	E.cloace/asburiae	A (SLF)	2017-12-07	6	Resistant	6	Resistant	17	Sensitive	19	Resistant	17	Resistant	30	Sensitive	28	Sensitive	28	Sensitive	22	Sensitive	23		27	Sensitive	6	Resistant	30	Sensitive	26	Sensitive	23	Sensitive	23	Sensitive	25	Sensitive	25	Sensitive	13		21	Sensitive	17	Sensitive	19
R0-02	PI080	30	3	E.coli	A	2017-12-07	6	Resistant	29	Sensitive	29	Sensitive	30	Sensitive	28	Sensitive	30	Sensitive	30	Sensitive	33	Sensitive	31	Sensitive	25		31	Sensitive	20	Sensitive	6	Resistant	8	Resistant	21	Sensitive	22	Sensitive	22	Sensitive	25	Sensitive	14		31	Sensitive	19	Sensitive	23
R0-02	PI081	60	3	C.amalonaticus	A	2017-12-07	6	Resistant	6	Resistant	30	Sensitive	22	Intermediate	26	Sensitive	32	Sensitive	29	Sensitive	29	Sensitive	27	Sensitive	28		30	Sensitive	19	Sensitive	30	Sensitive	27	Sensitive	25	Sensitive	26	Sensitive	29	Sensitive	29	Sensitive	14		21	Sensitive	18	Sensitive	22
R0-02	PI082	60	3	E.coli	A	2017-12-07	8	Resistant	28	Sensitive	28	Sensitive	29	Sensitive	26	Sensitive	32	Sensitive	34	Sensitive	34	Sensitive	28	Sensitive	27		30	Sensitive	22	Sensitive	6	Resistant	8	Resistant	20	Sensitive	21	Sensitive	20	Sensitive	26	Sensitive	14		30	Sensitive	17	Sensitive	22
R0-03	PI060	0	10	E.coli (CTX SLF)	A	2017-10-18	6	Resistant	6	Resistant	27	Sensitive	11	Resistant	18	Intermediate	20	Intermediate	33	Sensitive	32	Sensitive	28	Sensitive	25		30	Sensitive	19	Sensitive	6	Resistant	6	Resistant	6	Resistant	22	Sensitive	13	Intermediate	27	Sensitive	13		18	Intermediate	20	Sensitive	22
R0-03	PI061	0	7	E.coli (rnd LF)	A	2017-10-20	6	Resistant	6	Resistant	31	Sensitive	13	Resistant	21	Sensitive	23	Intermediate	31	Sensitive	31	Sensitive	29	Sensitive	29		32	Sensitive	21	Sensitive	33	Sensitive	31	Sensitive	11	Resistant	24	Sensitive	26	Sensitive	29	Sensitive	13		19	Intermediate	10	Resistant	21
R0-03	PI062	7	8	E.coli (SLF)	A	2017-09-29	6	Resistant	6	Resistant	29	Sensitive	11	Resistant	20	Intermediate	21	Intermediate	32	Sensitive	32	Sensitive	28	Sensitive	27		30	Sensitive	20	Sensitive	6	Resistant	6	Resistant	21	Sensitive	21	Sensitive	29	Sensitive	25	Sensitive	13		17	Resistant	19	Sensitive	23
R0-03	PI063	7	11	E.coli (LF)	A	2017-10-20	6	Resistant	6	Resistant	28	Sensitive	12	Resistant	19	Intermediate	21	Intermediate	33	Sensitive	32	Sensitive	29	Sensitive	27		31	Sensitive	20	Sensitive	6	Resistant	6	Resistant	6	Resistant	23	Sensitive	6	Resistant	28	Sensitive	14		16	Resistant	10	Resistant	20
R0-03	PI064	7	7	P.mirabilis	A	2017-11-09	6	Resistant	18	Resistant	25	Sensitive	37	Sensitive	28	Sensitive	31	Sensitive	29	Sensitive	25	Sensitive	30	Sensitive	23		32	Sensitive	18	Sensitive	38	Sensitive	35	Sensitive	29	Sensitive	22	Sensitive	6	Resistant	30	Sensitive	6		35	Sensitive	6	Resistant	12
R0-03	PI065	7	10	E.coli (ppt)	A	2017-10-18	6	Resistant	6	Resistant	28	Sensitive	11	Resistant	19	Intermediate	21	Intermediate	32	Sensitive	32	Sensitive	28	Sensitive	26		31	Sensitive	19	Sensitive	6	Resistant	6	Resistant	6	Resistant	22	Sensitive	15	Intermediate	26	Sensitive	13		17	Resistant	19	Sensitive	22
R0-03	PI066	30	6	E.coli (LF)	A	2017-09-29	6	Resistant	6	Resistant	28	Sensitive	8	Resistant	18	Intermediate	21	Intermediate	28	Sensitive	28	Sensitive	25	Sensitive	24		29	Sensitive	17	Sensitive	29	Sensitive	26	Sensitive	21	Sensitive	22	Sensitive	30	Sensitive	25	Sensitive	12		13	Resistant	20	Sensitive	23
R0-03	PI067	30	10	E.coli (SLF)	A	2017-09-29	6	Resistant	6	Resistant	28	Sensitive	10	Resistant	18	Intermediate	21	Intermediate	33	Sensitive	30	Sensitive	28	Sensitive	26		30	Sensitive	19	Sensitive	6	Resistant	6	Resistant	10	Resistant	20	Sensitive	25	Sensitive	25	Sensitive	13		16	Resistant	10	Resistant	20
R0-03	PI068	30	9	E.coli (NLF)	A	2017-09-29	6	Resistant	6	Resistant	28	Sensitive	11	Resistant	20	Intermediate	21	Intermediate	32	Sensitive	31	Sensitive	23	Sensitive	25		30	Sensitive	19	Sensitive	6	Resistant	6	Resistant	21	Sensitive	22	Sensitive	14	Intermediate	26	Sensitive	13		17	Resistant	21	Sensitive	24
R0-03	PI069	60	8	E.coli (CTX SLF)	A	2017-09-29	6	Resistant	6	Resistant	23	Sensitive	11	Resistant	18	Intermediate	20	Intermediate	30	Sensitive	30	Sensitive	27	Sensitive	25		30	Sensitive	19	Sensitive	6	Resistant	6	Resistant	20	Sensitive	20	Sensitive	29	Sensitive	26	Sensitive	13		17	Resistant	19	Sensitive	23
R0-05	PI199	7 (open label)	7	C.freundii (CTX)	A	2017-09-21	6	Resistant	6	Resistant	12	Resistant	14	Resistant	8	Resistant	28	Sensitive	29	Sensitive	27	Sensitive	22	Sensitive	20		25	Sensitive	9	Resistant	22	Sensitive	22	Sensitive	21	Sensitive	21	Sensitive	25	Sensitive	24	Sensitive	13		12	Resistant	15	Sensitive	19
R0-05	PI200	7 (open label)	7	C.braakii (CTX)	A	2017-09-21	6	Resistant	6	Resistant	10	Resistant	12	Resistant	8	Resistant	29	Sensitive	26	Sensitive	25	Sensitive	21	Sensitive	17		24	Sensitive	10	Resistant	25	Sensitive	22	Sensitive	21	Sensitive	22	Sensitive	26	Sensitive	24	Sensitive	13		12	Resistant	15	Sensitive	19
R0-05	PI202	7 (open label)	5	C.farmeri (SLF)	A	2017-09-20	6	Resistant	6	Resistant	28	Sensitive	17	Resistant	25	Sensitive	29	Sensitive	28	Sensitive	26	Sensitive	24	Sensitive	25		30	Sensitive	11	Resistant	28	Sensitive	27	Sensitive	21	Sensitive	21	Sensitive	29	Sensitive	26	Sensitive	13		13	Resistant	15	Sensitive	18
R0-05	PI203	7 (open label)	7	E.coli (CIP)	A	2017-09-22	6	Resistant	21	Intermediate	26	Sensitive	29	Sensitive	28	Sensitive	31	Sensitive	27	Sensitive	28	Sensitive	25	Sensitive	26		30	Sensitive	15	Sensitive	6	Resistant	8	Resistant	6	Resistant	20	Sensitive	6	Resistant	24	Sensitive	13		29	Sensitive	11	Intermediate	20
R0-05	PI204	30 (open label)	9	C.freundii (CTX)	A	2017-09-22	6	Resistant	6	Resistant	11	Resistant	13	Resistant	8	Resistant	28	Sensitive	28	Sensitive	26	Sensitive	20	Intermediate	20		25	Sensitive	10	Resistant	24	Sensitive	22	Sensitive	20	Sensitive	20	Sensitive	25	Sensitive	24	Sensitive	13		12	Resistant	15	Sensitive	17
R0-05	PI206	30 (open label)	6	C.farmeri (SLF)	A	2017-09-21	6	Resistant	6	Resistant	27	Sensitive	19	Resistant	25	Sensitive	28	Sensitive	29	Sensitive	28	Sensitive	25	Sensitive	25		30	Sensitive	9	Resistant	29	Sensitive	28	Sensitive	20	Sensitive	20	Sensitive	27	Sensitive	24	Sensitive	13		13	Resistant	15	Sensitive	19
R0-05	PI207	30 (open label)	8	E.coli (CIP)	A	2017-09-21	6	Resistant	19	Resistant	26	Sensitive	30	Sensitive	28	Sensitive	30	Sensitive	29	Sensitive	29	Sensitive	26	Sensitive	26		28	Sensitive	13	Intermediate	6	Resistant	6	Resistant	6	Resistant	20	Sensitive	6	Resistant	26	Sensitive	13		30	Sensitive	12	Intermediate	23
R0-05	PI208	60 (open label)	8	C.freundii (CTX)	A	2017-09-21	6	Resistant	6	Resistant	10	Resistant	14	Resistant	8	Resistant	27	Sensitive	25	Sensitive	24	Sensitive	20	Intermediate	20		23	Sensitive	9	Resistant	23	Sensitive	21	Sensitive	19	Sensitive	20	Sensitive	25	Sensitive	23	Sensitive	13		13	Resistant	15	Sensitive	19
R0-05	PI210	60 (open label)	6	C.farmeri (SLF)	A	2017-09-21	6	Resistant	6	Resistant	28	Sensitive	16	Resistant	24	Sensitive	30	Sensitive	30	Sensitive	27	Sensitive	28	Sensitive	24		27	Sensitive	10	Resistant	30	Sensitive	28	Sensitive	20	Sensitive	21	Sensitive	27	Sensitive	22	Sensitive	12		12	Resistant	15	Sensitive	18
R0-05	PI211	60 (open label)	7	E.coli (CIP)	A	2017-09-21	6	Resistant	16	Resistant	25	Sensitive	28	Sensitive	27	Sensitive	31	Sensitive	27	Sensitive	31	Sensitive	26	Sensitive	26		27	Sensitive	13	Intermediate	6	Resistant	8	Resistant	6	Resistant	20	Sensitive	6	Resistant	25	Sensitive	13		31	Sensitive	17	Sensitive	22
R0-06	PI054	0	6	C.amalonaticus	A	2017-11-16	6	Resistant	6	Resistant	30	Sensitive	15	Resistant	26	Sensitive	30	Sensitive	30	Sensitive	30	Sensitive	25	Sensitive	24		30	Sensitive	8	Resistant	30	Sensitive	28	Sensitive	25	Sensitive	21	Sensitive	26	Sensitive	27	Sensitive	12		10	Resistant	15	Sensitive	20
R0-06	PI055	7	5	C.amalonaticus	A	2017-10-27	6	Resistant	6	Resistant	29	Sensitive	11	Resistant	25	Sensitive	28	Sensitive	30	Sensitive	28	Sensitive	25	Sensitive	25		31	Sensitive	26	Sensitive	31	Sensitive	30	Sensitive	21	Sensitive	21	Sensitive	27	Sensitive	27	Sensitive	13		10	Resistant	17	Sensitive	19
R0-07	PI192	0	4	E.coli	A	2017-11-16	11	Resistant	22	Intermediate	26	Sensitive	30	Sensitive	24	Sensitive	30	Sensitive	32	Sensitive	30	Sensitive	25	Sensitive	24		26	Sensitive	16	Sensitive	6	Resistant	6	Resistant	23	Sensitive	20	Sensitive	20	Sensitive	27	Sensitive	13		26	Sensitive	18	Sensitive	22
R0-07	PI193	7	4	E.coli	A	2017-11-17	10	Resistant	21	Intermediate	25	Sensitive	29	Sensitive	25	Sensitive	29	Sensitive	30	Sensitive	29	Sensitive	25	Sensitive	24		25	Sensitive	16	Sensitive	6	Resistant	6	Resistant	25	Sensitive	20	Sensitive	19	Sensitive	25	Sensitive	13		26	Sensitive	17	Sensitive	21
R0-07	PI195	30	7	E.coli	A	2017-11-17	6	Resistant	21	Intermediate	28	Sensitive	30	Sensitive	27	Sensitive	32	Sensitive	30	Sensitive	31	Sensitive	27	Sensitive	26		30	Sensitive	15	Sensitive	6	Resistant	6	Resistant	13	Intermediate	21	Sensitive	6	Resistant	25	Sensitive	13		30	Sensitive	8	Resistant	17
R0-07	PI196	40 (open label)	4	E.coli	A	2017-11-16	13	Resistant	22	Intermediate	26	Sensitive	27	Sensitive	25	Sensitive	31	Sensitive	31	Sensitive	30	Sensitive	26	Sensitive	25		30	Sensitive	18	Sensitive	6	Resistant	6	Resistant	25	Sensitive	22	Sensitive	21	Sensitive	27	Sensitive	13		31	Sensitive	18	Sensitive	23
R0-07	PI197	60 (open label)	4	E.coli	A	2017-11-16	14	Intermediate	21	Intermediate	28	Sensitive	29	Sensitive	25	Sensitive	30	Sensitive	30	Sensitive	30	Sensitive	25	Sensitive	26		29	Sensitive	18	Sensitive	6	Resistant	6	Resistant	25	Sensitive	21	Sensitive	19	Sensitive	26	Sensitive	13		29	Sensitive	19	Sensitive	23
R0-08	PI177	0	6	C.braakii (LF)	A	2017-09-21	6	Resistant	6	Resistant	16	Sensitive	19	Resistant	15	Resistant	30	Sensitive	27	Sensitive	25	Sensitive	21	Sensitive	21		27	Sensitive	11	Resistant	30	Sensitive	26	Sensitive	20	Sensitive	20	Sensitive	27	Sensitive	23	Sensitive	13		16	Resistant	17	Sensitive	20
R0-09	PI166	0	6	C. farmeri (SLF)	A	2017-09-22	6	Resistant	6	Resistant	26	Sensitive	14	Resistant	24	Sensitive	30	Sensitive	29	Sensitive	29	Sensitive	24	Sensitive	25		30	Sensitive	8	Resistant	28	Sensitive	27	Sensitive	20	Sensitive	21	Sensitive	26	Sensitive	23	Sensitive	14		11	Resistant	17	Sensitive	20
R0-09	PI167	0	9	M.morganii (clear)	A	2017-09-20	6	Resistant	6	Resistant	20	Sensitive	21	Intermediate	14	Resistant	25	Sensitive	26	Sensitive	25	Sensitive	19	Intermediate	19		26	Sensitive	6	Resistant	25	Sensitive	27	Sensitive	20	Sensitive	20	Sensitive	23	Sensitive	6	Resistant	6		22	Sensitive	22	Sensitive	17
R0-09	PI168	7	6	C. farmeri (SLF)	A	2017-09-22	6	Resistant	6	Resistant	28	Sensitive	12	Resistant	23	Sensitive	28	Sensitive	26	Sensitive	25	Sensitive	24	Sensitive	25		30	Sensitive	8	Resistant	28	Sensitive	26	Sensitive	20	Sensitive	21	Sensitive	27	Sensitive	24	Sensitive	14		10	Resistant	18	Sensitive	20
R0-09	PI169	7	9	M.morganii (NLF)	A	2017-09-22	6	Resistant	6	Resistant	20	Sensitive	21	Intermediate	10	Resistant	28	Sensitive	28	Sensitive	24	Sensitive	19	Intermediate	20		26	Sensitive	6	Resistant	25	Sensitive	25	Sensitive	21	Sensitive	20	Sensitive	22	Sensitive	6	Resistant	6		20	Intermediate	21	Sensitive	21
R0-09	PI170	30	6	C.farmeri (SLF)	A	2017-09-20	6	Resistant	6	Resistant	30	Sensitive	12	Resistant	25	Sensitive	28	Sensitive	29	Sensitive	29	Sensitive	25	Sensitive	25		29	Sensitive	6	Resistant	30	Sensitive	28	Sensitive	21	Sensitive	23	Sensitive	29	Sensitive	24	Sensitive	12		9	Resistant	19	Sensitive	21
R0-09	PI171	60 (open label)	2	E.coli (SLF)	A	2017-09-21	18	Sensitive	23	Sensitive	27	Sensitive	29	Sensitive	25	Sensitive	29	Sensitive	26	Sensitive	25	Sensitive	26	Sensitive	23		27	Sensitive	21	Sensitive	6	Resistant	6	Resistant	20	Sensitive	20	Sensitive	34	Sensitive	30	Sensitive	13		31	Sensitive	23	Sensitive	25
R0-12	PI140	0	6	C.werkmanii	A ( CTX LF)	2017-10-27	6	Resistant	6	Resistant	17	Sensitive	17	Resistant	15	Resistant	35	Sensitive	31	Sensitive	30	Sensitive	26	Sensitive	27		35	Sensitive	13	Intermediate	30	Sensitive	26	Sensitive	24	Sensitive	25	Sensitive	32	Sensitive	33	Sensitive	15		20	Intermediate	20	Sensitive	22
R0-12	PI141	0	8	H.alvei	A (ppt clear)	2017-10-26	6	Resistant	6	Resistant	14	Intermediate	13	Resistant	6	Resistant	30	Sensitive	32	Sensitive	31	Sensitive	17	Resistant	16		25	Sensitive	8	Resistant	30	Sensitive	28	Sensitive	24	Sensitive	25	Sensitive	21	Sensitive	12	Resistant	12		24	Sensitive	20	Sensitive	21
R0-12	PI142	0	5	E.coli	A (CIP)	2017-10-25	12	Resistant	24	Sensitive	28	Sensitive	30	Sensitive	26	Sensitive	30	Sensitive	31	Sensitive	30	Sensitive	24	Sensitive	25		28	Sensitive	17	Sensitive	6	Resistant	6	Resistant	22	Sensitive	23	Sensitive	6	Resistant	29	Sensitive	14		30	Sensitive	9	Resistant	16
R0-12	PI143	0	6	C.freundii complex	A (Blue)	2017-10-27	6	Resistant	6	Resistant	15	Intermediate	19	Resistant	18	Intermediate	35	Sensitive	34	Sensitive	30	Sensitive	28	Sensitive	27		35	Sensitive	13	Intermediate	31	Sensitive	28	Sensitive	23	Sensitive	24	Sensitive	30	Sensitive	32	Sensitive	14		22	Sensitive	21	Sensitive	23
R0-12	PI146	30	7	C.freundii	A (CTX LF)	2017-10-27	6	Resistant	6	Resistant	16	Sensitive	17	Resistant	15	Resistant	30	Sensitive	28	Sensitive	27	Sensitive	23	Sensitive	21		28	Sensitive	12	Intermediate	25	Sensitive	24	Sensitive	20	Sensitive	22	Sensitive	6	Resistant	27	Sensitive	13		19	Intermediate	18	Sensitive	19
R0-12	PI148	30	4	C.werkmanii	A (SLF)	2017-10-27	6	Resistant	6	Resistant	20	Sensitive	20	Intermediate	17	Resistant	37	Sensitive	34	Sensitive	32	Sensitive	28	Sensitive	29		38	Sensitive	15	Sensitive	30	Sensitive	28	Sensitive	24	Sensitive	24	Sensitive	30	Sensitive	31	Sensitive	14		24	Sensitive	22	Sensitive	24
R0-12	PI149	30	6	E.coli	A (CIP sprdy LF)	2017-10-26	16	Intermediate	25	Sensitive	31	Sensitive	33	Sensitive	29	Sensitive	30	Sensitive	30	Sensitive	34	Sensitive	27	Sensitive	26		27	Sensitive	20	Sensitive	6	Resistant	6	Resistant	23	Sensitive	23	Sensitive	6	Resistant	28	Sensitive	14		33	Sensitive	11	Intermediate	15
R0-12	PI150	30	3	C.braakii	A (Blue)	2017-12-07	6	Resistant	6	Resistant	24	Sensitive	25	Sensitive	24	Sensitive	37	Sensitive	30	Sensitive	28	Sensitive	30	Sensitive	28		30	Sensitive	20	Sensitive	30	Sensitive	30	Sensitive	21	Sensitive	22	Sensitive	6	Resistant	30	Sensitive	14		30	Sensitive	17	Sensitive	21
R0-12	PI151	30	6	C.freundii	A (Rose)	2017-10-27	6	Resistant	6	Resistant	18	Sensitive	17	Resistant	15	Resistant	32	Sensitive	28	Sensitive	25	Sensitive	21	Sensitive	21		26	Sensitive	11	Resistant	29	Sensitive	26	Sensitive	21	Sensitive	20	Sensitive	27	Sensitive	26	Sensitive	12		20	Intermediate	18	Sensitive	19
R0-12	PI153	30	8	C.freundii	A (LF)	2017-10-27	6	Resistant	6	Resistant	17	Sensitive	17	Resistant	15	Resistant	30	Sensitive	25	Sensitive	25	Sensitive	20	Intermediate	21		26	Sensitive	12	Intermediate	27	Sensitive	23	Sensitive	20	Sensitive	21	Sensitive	6	Resistant	27	Sensitive	13		17	Resistant	18	Sensitive	19
R0-13	PI028	0	4	H.alvei	A (SLF)	2017-09-29	6	Resistant	6	Resistant	21	Sensitive	24	Sensitive	16	Resistant	32	Sensitive	31	Sensitive	29	Sensitive	21	Sensitive	21		27	Sensitive	10	Resistant	30	Sensitive	30	Sensitive	24	Sensitive	24	Sensitive	24	Sensitive	21	Sensitive	11		28	Sensitive	18	Sensitive	23
R0-13	PI029	0	3	C.freundii	A (blue)	2017-09-29	6	Resistant	6	Resistant	24	Sensitive	28	Sensitive	25	Sensitive	32	Sensitive	29	Sensitive	26	Sensitive	28	Sensitive	27		31	Sensitive	12	Intermediate	29	Sensitive	27	Sensitive	21	Sensitive	21	Sensitive	25	Sensitive	27	Sensitive	13		28	Sensitive	16	Sensitive	19
R0-15	PI022	0	6	H.alvei	A (SLF)	2017-09-20	6	Resistant	6	Resistant	22	Sensitive	16	Resistant	13	Resistant	30	Sensitive	28	Sensitive	28	Sensitive	18	Intermediate	21		25	Sensitive	10	Resistant	25	Sensitive	26	Sensitive	22	Sensitive	22	Sensitive	26	Sensitive	25	Sensitive	11		25	Sensitive	16	Sensitive	19
R0-15	PI023	0	5	E.cloace/asburiae	A	2017-09-20	6	Resistant	6	Resistant	10	Resistant	24	Sensitive	25	Sensitive	30	Sensitive	28	Sensitive	28	Sensitive	26	Sensitive	25		27	Sensitive	6	Resistant	27	Sensitive	25	Sensitive	24	Sensitive	22	Sensitive	24	Sensitive	22	Sensitive	13		25	Sensitive	16	Sensitive	19
R0-15	PI025	60	2	E.coli	A (light LF)	2017-09-21	9	Resistant	22	Intermediate	26	Sensitive	25	Sensitive	25	Sensitive	29	Sensitive	26	Sensitive	27	Sensitive	24	Sensitive	24		25	Sensitive	15	Sensitive	28	Sensitive	26	Sensitive	21	Sensitive	21	Sensitive	23	Sensitive	16	Sensitive	12		30	Sensitive	18	Sensitive	19
R0-15	PI026	60	2	C.werkmanii	A	2017-12-06	6	Resistant	6	Resistant	30	Sensitive	30	Sensitive	26	Sensitive	33	Sensitive	30	Sensitive	30	Sensitive	26	Sensitive	27		30	Sensitive	18	Sensitive	30	Sensitive	26	Sensitive	24	Sensitive	23	Sensitive	32	Sensitive	28	Sensitive	13		33	Sensitive	16	Sensitive	19
R0-17	PI011	0	10	E.cloace/asburiae	A	2017-09-20	6	Resistant	6	Resistant	6	Resistant	6	Resistant	6	Resistant	20	Intermediate	25	Sensitive	26	Sensitive	12	Resistant	14		23	Sensitive	6	Resistant	31	Sensitive	28	Sensitive	21	Sensitive	20	Sensitive	27	Sensitive	17	Sensitive	12		9	Resistant	17	Sensitive	18
R0-17	PI012	0	4	C.braakii	A	2017-09-20	6	Resistant	6	Resistant	15	Intermediate	23	Sensitive	21	Sensitive	30	Sensitive	28	Sensitive	25	Sensitive	26	Sensitive	25		27	Sensitive	11	Resistant	27	Sensitive	25	Sensitive	21	Sensitive	20	Sensitive	26	Sensitive	25	Sensitive	13		25	Sensitive	19	Sensitive	21
R0-17	PI013	0	5	C.freundii	A	2017-09-20	6	Resistant	6	Resistant	15	Intermediate	24	Sensitive	22	Sensitive	26	Sensitive	25	Sensitive	25	Sensitive	26	Sensitive	25		27	Sensitive	11	Resistant	28	Sensitive	24	Sensitive	20	Sensitive	20	Sensitive	27	Sensitive	24	Sensitive	12		25	Sensitive	18	Sensitive	20
R0-17	PI014	7	8	C.youngae	A (LF)	2017-09-13	6	Resistant	6	Resistant	14	Intermediate	15	Resistant	10	Resistant	29	Sensitive	27	Sensitive	25	Sensitive	20	Intermediate	20		27	Sensitive	10	Resistant	25	Sensitive	22	Sensitive	21	Sensitive	21	Sensitive	30	Sensitive	25	Sensitive	14		15	Resistant	18	Sensitive	29
R0-17	PI015	7	7	C.werkmanii	A (LF)	2017-09-13	6	Resistant	6	Resistant	13	Intermediate	15	Resistant	10	Resistant	28	Sensitive	29	Sensitive	25	Sensitive	22	Sensitive	20		25	Sensitive	10	Resistant	22	Sensitive	20	Sensitive	20	Sensitive	20	Sensitive	25	Sensitive	24	Sensitive	12		14	Resistant	15	Sensitive	18
R0-17	PI016	7	9	E.cloace/asburiae	A (light LF)	2017-09-13	6	Resistant	6	Resistant	6	Resistant	6	Resistant	6	Resistant	23	Intermediate	25	Sensitive	25	Sensitive	14	Resistant	14		23	Sensitive	6	Resistant	30	Sensitive	30	Sensitive	20	Sensitive	20	Sensitive	24	Sensitive	17	Sensitive	14		10	Resistant	17	Sensitive	19
R0-17	PI017	7	3	C.werkmanii	A (NLF)	2017-09-20	6	Resistant	6	Resistant	19	Sensitive	26	Sensitive	24	Sensitive	30	Sensitive	27	Sensitive	25	Sensitive	25	Sensitive	25		28	Sensitive	14	Intermediate	24	Sensitive	22	Sensitive	20	Sensitive	20	Sensitive	28	Sensitive	25	Sensitive	12		26	Sensitive	16	Sensitive	18
R0-17	PI018	7	4	C.braakii	A	2017-09-20	6	Resistant	6	Resistant	19	Sensitive	27	Sensitive	24	Sensitive	31	Sensitive	27	Sensitive	25	Sensitive	25	Sensitive	24		27	Sensitive	13	Intermediate	25	Sensitive	20	Sensitive	21	Sensitive	20	Sensitive	27	Sensitive	25	Sensitive	12		25	Sensitive	16	Sensitive	19
R0-18	PI118	30	4	E.coli	A (CTX)	2017-10-25	13	Resistant	20	Intermediate	25	Sensitive	28	Sensitive	25	Sensitive	29	Sensitive	29	Sensitive	29	Sensitive	24	Sensitive	25		27	Sensitive	17	Sensitive	6	Resistant	6	Resistant	21	Sensitive	21	Sensitive	26	Sensitive	26	Sensitive	13		27	Sensitive	18	Sensitive	22
R0-18	PI119	30	13	E.coli	A (Rose)	2017-10-25	6	Resistant	6	Resistant	23	Sensitive	8	Resistant	12	Resistant	14	Resistant	29	Sensitive	29	Sensitive	21	Sensitive	23		27	Sensitive	9	Resistant	6	Resistant	6	Resistant	6	Resistant	20	Sensitive	6	Resistant	24	Sensitive	13		8	Resistant	6	Resistant	11
R0-21	PI101	0	4	C.braakii	A (LF)	2017-11-03	6	Resistant	6	Resistant	10	Resistant	25	Sensitive	24	Sensitive	30	Sensitive	27	Sensitive	27	Sensitive	25	Sensitive	25		25	Sensitive	10	Resistant	26	Sensitive	23	Sensitive	20	Sensitive	21	Sensitive	27	Sensitive	24	Sensitive	12		25	Sensitive	18	Sensitive	18
R0-21	PI102	0	6	C.braakii	A (clear)	2017-11-03	6	Resistant	6	Resistant	10	Resistant	15	Resistant	20	Intermediate	30	Sensitive	25	Sensitive	27	Sensitive	24	Sensitive	24		27	Sensitive	10	Resistant	27	Sensitive	22	Sensitive	20	Sensitive	21	Sensitive	28	Sensitive	24	Sensitive	13		25	Sensitive	19	Sensitive	19
R1-01	PI093	7	7	E.coli	A	2017-11-17	6	Resistant	22	Intermediate	27	Sensitive	29	Sensitive	27	Sensitive	31	Sensitive	30	Sensitive	28	Sensitive	26	Sensitive	25		28	Sensitive	18	Sensitive	6	Resistant	6	Resistant	12	Resistant	20	Sensitive	6	Resistant	25	Sensitive	13		30	Sensitive	9	Resistant	21
R1-01	PI094	30	6	E.coli	A	2017-11-17	6	Resistant	23	Sensitive	28	Sensitive	30	Sensitive	28	Sensitive	31	Sensitive	30	Sensitive	30	Sensitive	27	Sensitive	25		29	Sensitive	19	Sensitive	6	Resistant	6	Resistant	13	Intermediate	20	Sensitive	6	Resistant	25	Sensitive	13		30	Sensitive	8	Resistant	20
R1-01	PI095	60	7	E.coli	A	2017-11-17	6	Resistant	22	Intermediate	26	Sensitive	30	Sensitive	27	Sensitive	31	Sensitive	31	Sensitive	29	Sensitive	27	Sensitive	25		28	Sensitive	15	Sensitive	6	Resistant	6	Resistant	12	Resistant	20	Sensitive	6	Resistant	24	Sensitive	13		30	Sensitive	6	Resistant	20
R1-01	PI237	360	6	E.coli	A	2017-11-17	6	Resistant	24	Sensitive	30	Sensitive	33	Sensitive	29	Sensitive	35	Sensitive	30	Sensitive	30	Sensitive	28	Sensitive	26		31	Sensitive	21	Sensitive	6	Resistant	9	Resistant	12	Resistant	21	Sensitive	6	Resistant	25	Sensitive	13		33	Sensitive	8	Resistant	20
R1-01	PI238	540	7	E.coli	A	2017-11-17	6	Resistant	22	Intermediate	27	Sensitive	29	Sensitive	27	Sensitive	31	Sensitive	30	Sensitive	30	Sensitive	25	Sensitive	25		28	Sensitive	18	Sensitive	6	Resistant	6	Resistant	13	Intermediate	21	Sensitive	6	Resistant	25	Sensitive	13		30	Sensitive	8	Resistant	20
R1-03	PI070	7	8	C.freundii	A (LF)	2017-11-17	6	Resistant	6	Resistant	14	Intermediate	16	Resistant	13	Resistant	32	Sensitive	30	Sensitive	27	Sensitive	24	Sensitive	22		30	Sensitive	8	Resistant	30	Sensitive	27	Sensitive	26	Sensitive	23	Sensitive	19	Sensitive	26	Sensitive	13		18	Intermediate	6	Resistant	19
R1-03	PI071	7	4	E.cloace/asburiae	A	2017-11-17	6	Resistant	6	Resistant	20	Sensitive	27	Sensitive	26	Sensitive	30	Sensitive	29	Sensitive	25	Sensitive	26	Sensitive	24		29	Sensitive	6	Resistant	30	Sensitive	28	Sensitive	25	Sensitive	21	Sensitive	28	Sensitive	32	Sensitive	13		28	Sensitive	13	Intermediate	19
R1-03	PI072	7	6	E.coli	A	2017-11-17	6	Resistant	23	Sensitive	30	Sensitive	29	Sensitive	27	Sensitive	31	Sensitive	30	Sensitive	29	Sensitive	25	Sensitive	24		29	Sensitive	17	Sensitive	6	Resistant	6	Resistant	13	Intermediate	21	Sensitive	6	Resistant	25	Sensitive	13		30	Sensitive	9	Resistant	21
R1-03	PI073	7	9	C.freundii	A (clear)	2017-11-17	6	Resistant	6	Resistant	15	Intermediate	15	Resistant	12	Resistant	31	Sensitive	30	Sensitive	27	Sensitive	22	Sensitive	21		29	Sensitive	8	Resistant	32	Sensitive	29	Sensitive	27	Sensitive	24	Sensitive	21	Sensitive	26	Sensitive	13		17	Resistant	6	Resistant	10
R1-03	PI074	30	6	E.coli	A	2017-11-17	6	Resistant	23	Sensitive	32	Sensitive	33	Sensitive	26	Sensitive	34	Sensitive	30	Sensitive	30	Sensitive	26	Sensitive	26		30	Sensitive	17	Sensitive	6	Resistant	6	Resistant	13	Intermediate	21	Sensitive	6	Resistant	25	Sensitive	14		32	Sensitive	8	Resistant	21
R1-03	PI075	60	6	E.coli	A	2017-11-17	6	Resistant	23	Sensitive	31	Sensitive	31	Sensitive	28	Sensitive	32	Sensitive	30	Sensitive	29	Sensitive	27	Sensitive	25		30	Sensitive	17	Sensitive	6	Resistant	6	Resistant	13	Intermediate	22	Sensitive	6	Resistant	26	Sensitive	13		31	Sensitive	8	Resistant	21
R1-03	PI223	180	8	E.coli	A	2017-11-17	6	Resistant	20	Intermediate	30	Sensitive	30	Sensitive	26	Sensitive	32	Sensitive	30	Sensitive	28	Sensitive	24	Sensitive	25		30	Sensitive	11	Resistant	6	Resistant	8	Resistant	13	Intermediate	21	Sensitive	6	Resistant	25	Sensitive	13		32	Sensitive	8	Resistant	20
R1-04	PI198	30 (open label)	7	E.coli	A (CTX)	2017-11-15	6	Resistant	6	Resistant	29	Sensitive	9	Resistant	22	Sensitive	25	Sensitive	28	Sensitive	29	Sensitive	27	Sensitive	27		30	Sensitive	20	Sensitive	6	Resistant	8	Resistant	25	Sensitive	21	Sensitive	6	Resistant	26	Sensitive	14		23	Sensitive	8	Resistant	21
R1-05	PI056	0	8	E.coli	A (LF)	2017-11-16	6	Resistant	6	Resistant	15	Intermediate	17	Resistant	16	Resistant	28	Sensitive	30	Sensitive	30	Sensitive	22	Sensitive	21		26	Sensitive	12	Intermediate	31	Sensitive	27	Sensitive	25	Sensitive	20	Sensitive	27	Sensitive	25	Sensitive	13		19	Intermediate	6	Resistant	16
R1-05	PI057	7	8	E.coli	A (LF)	2017-11-15	6	Resistant	6	Resistant	15	Intermediate	17	Resistant	15	Resistant	29	Sensitive	30	Sensitive	29	Sensitive	23	Sensitive	22		28	Sensitive	12	Intermediate	33	Sensitive	29	Sensitive	25	Sensitive	21	Sensitive	27	Sensitive	24	Sensitive	12		19	Intermediate	6	Resistant	17
R1-06	PI184	0	6	C.freundii	A (LF)	2017-11-17	6	Resistant	6	Resistant	17	Sensitive	17	Resistant	13	Resistant	30	Sensitive	28	Sensitive	26	Sensitive	23	Sensitive	20		29	Sensitive	9	Resistant	28	Sensitive	25	Sensitive	24	Sensitive	21	Sensitive	26	Sensitive	24	Sensitive	12		16	Resistant	15	Sensitive	18
R1-06	PI185	0	9	P.vulgaris	A (SLF)	2017-11-09	6	Resistant	6	Resistant	26	Sensitive	19	Resistant	26	Sensitive	28	Sensitive	26	Sensitive	20	Intermediate	26	Sensitive	21		27	Sensitive	12	Intermediate	27	Sensitive	28	Sensitive	25	Sensitive	22	Sensitive	27	Sensitive	19	Sensitive	6		31	Sensitive	6	Resistant	12
R1-06	PI186	7	6	C.freundii	A (LF)	2017-11-15	6	Resistant	6	Resistant	18	Sensitive	19	Resistant	14	Resistant	30	Sensitive	29	Sensitive	27	Sensitive	22	Sensitive	21		28	Sensitive	9	Resistant	29	Sensitive	28	Sensitive	25	Sensitive	22	Sensitive	27	Sensitive	26	Sensitive	12		17	Resistant	15	Sensitive	18
R1-06	PI187	30	10	P.vulgaris	A	2017-11-15	6	Resistant	6	Resistant	25	Sensitive	22	Intermediate	26	Sensitive	26	Sensitive	25	Sensitive	20	Intermediate	24	Sensitive	21		26	Sensitive	11	Resistant	30	Sensitive	28	Sensitive	25	Sensitive	22	Sensitive	26	Sensitive	14	Intermediate	6		29	Sensitive	6	Resistant	14
R1-06	PI188	30	6	C.farmeri	A	2017-11-17	6	Resistant	6	Resistant	31	Sensitive	18	Resistant	22	Sensitive	32	Sensitive	30	Sensitive	29	Sensitive	27	Sensitive	26		30	Sensitive	13	Intermediate	31	Sensitive	30	Sensitive	25	Sensitive	23	Sensitive	27	Sensitive	24	Sensitive	13		15	Resistant	14	Sensitive	18
R1-06	PI189	60	7	E.coli	A (CTX rnd)	2017-11-17	6	Resistant	6	Resistant	31	Sensitive	10	Resistant	22	Sensitive	25	Sensitive	30	Sensitive	29	Sensitive	26	Sensitive	25		30	Sensitive	20	Sensitive	6	Resistant	6	Resistant	25	Sensitive	20	Sensitive	6	Resistant	25	Sensitive	13		22	Sensitive	6	Resistant	18
R1-06	PI190	60	8	E.coli	A (CIP sprdy)	2017-11-15	6	Resistant	6	Resistant	30	Sensitive	11	Resistant	23	Sensitive	26	Sensitive	31	Sensitive	30	Sensitive	27	Sensitive	26		29	Sensitive	20	Sensitive	6	Resistant	6	Resistant	26	Sensitive	21	Sensitive	6	Resistant	25	Sensitive	13		21	Sensitive	6	Resistant	12
R1-06	PI191	90	7	E.coli	A (CTX)	2017-11-15	6	Resistant	6	Resistant	30	Sensitive	10	Resistant	22	Sensitive	25	Sensitive	28	Sensitive	27	Sensitive	26	Sensitive	26		30	Sensitive	20	Sensitive	6	Resistant	6	Resistant	26	Sensitive	20	Sensitive	6	Resistant	26	Sensitive	14		23	Sensitive	6	Resistant	16
R1-07	PI050	0	7	C.braakii	A (large SLF)	2017-11-09	6	Resistant	6	Resistant	12	Resistant	15	Resistant	13	Resistant	30	Sensitive	27	Sensitive	26	Sensitive	22	Sensitive	20		28	Sensitive	10	Resistant	29	Sensitive	24	Sensitive	24	Sensitive	18	Sensitive	26	Sensitive	26	Sensitive	12		17	Resistant	14	Sensitive	19
R1-07	PI051	0	7	C.youngae	A (SLF)	2017-12-06	6	Resistant	6	Resistant	11	Resistant	16	Resistant	13	Resistant	33	Sensitive	32	Sensitive	30	Sensitive	24	Sensitive	24		32	Sensitive	6	Resistant	32	Sensitive	26	Sensitive	22	Sensitive	22	Sensitive	31	Sensitive	29	Sensitive	14		19	Intermediate	17	Sensitive	22
R1-07	PI052	0	5	C.farmeri	A (small SLF)	2017-11-09	6	Resistant	6	Resistant	30	Sensitive	10	Resistant	26	Sensitive	30	Sensitive	30	Sensitive	27	Sensitive	25	Sensitive	26		30	Sensitive	8	Resistant	30	Sensitive	30	Sensitive	26	Sensitive	22	Sensitive	29	Sensitive	22	Sensitive	13		9	Resistant	15	Sensitive	19
R1-07	PI053	7	6	C.farmeri	A (SLF)	2017-11-09	6	Resistant	6	Resistant	32	Sensitive	11	Resistant	26	Sensitive	28	Sensitive	29	Sensitive	27	Sensitive	25	Sensitive	25		30	Sensitive	8	Resistant	30	Sensitive	28	Sensitive	25	Sensitive	22	Sensitive	30	Sensitive	23	Sensitive	13		9	Resistant	15	Sensitive	19
R1-08	PI181	7	5	C.youngae	A (LF)	2017-11-09	6	Resistant	6	Resistant	20	Sensitive	20	Intermediate	15	Resistant	30	Sensitive	29	Sensitive	26	Sensitive	25	Sensitive	23		26	Sensitive	18	Sensitive	30	Sensitive	25	Sensitive	25	Sensitive	23	Sensitive	28	Sensitive	26	Sensitive	13		19	Intermediate	15	Sensitive	19
R1-08	PI182	7	5	C.braakii	A (LF)	2017-11-17	6	Resistant	6	Resistant	22	Sensitive	21	Intermediate	17	Resistant	30	Sensitive	29	Sensitive	28	Sensitive	27	Sensitive	25		27	Sensitive	17	Sensitive	29	Sensitive	25	Sensitive	25	Sensitive	23	Sensitive	29	Sensitive	25	Sensitive	13		20	Intermediate	14	Sensitive	18
R1-08	PI183	60 (open label)	7	P.mirabilis	A	2017-11-17	6	Resistant	6	Resistant	25	Sensitive	25	Sensitive	21	Sensitive	30	Sensitive	29	Sensitive	24	Sensitive	25	Sensitive	23		30	Sensitive	10	Resistant	32	Sensitive	31	Sensitive	25	Sensitive	19	Sensitive	24	Sensitive	27	Sensitive	6		31	Sensitive	6	Resistant	14
R1-09	PI047	7	11	E.coli (CTX)	A	2017-09-28	6	Resistant	6	Resistant	29	Sensitive	12	Resistant	24	Sensitive	22	Intermediate	31	Sensitive	30	Sensitive	26	Sensitive	25		29	Sensitive	14	Intermediate	6	Resistant	6	Resistant	22	Sensitive	21	Sensitive	6	Resistant	25	Sensitive	13		20	Intermediate	6	Resistant	13
R1-09	PI048	30	10	E.coli	A (CTX) SLF	2017-09-15	6	Resistant	6	Resistant	30	Sensitive	12	Resistant	24	Sensitive	22	Intermediate	29	Sensitive	29	Sensitive	25	Sensitive	25		30	Sensitive	14	Intermediate	6	Resistant	6	Resistant	21	Sensitive	22	Sensitive	6	Resistant	25	Sensitive	13		21	Sensitive	6	Resistant	11
R1-09	PI049	60	10	E.coli	A CTX	2017-09-15	6	Resistant	6	Resistant	29	Sensitive	17	Resistant	24	Sensitive	23	Intermediate	32	Sensitive	30	Sensitive	25	Sensitive	27		30	Sensitive	14	Intermediate	6	Resistant	6	Resistant	22	Sensitive	22	Sensitive	6	Resistant	25	Sensitive	13		22	Sensitive	6	Resistant	13
R1-09	PI175	180	10	E.coli (CTX)	A	2017-09-20	6	Resistant	6	Resistant	33	Sensitive	6	Resistant	26	Sensitive	24	Intermediate	34	Sensitive	32	Sensitive	29	Sensitive	29		32	Sensitive	14	Intermediate	6	Resistant	6	Resistant	24	Sensitive	24	Sensitive	6	Resistant	28	Sensitive	14		24	Sensitive	6	Resistant	15
R1-09	PI176	360	9	E.coli	A (LF)	2017-09-15	6	Resistant	6	Resistant	29	Sensitive	12	Resistant	24	Sensitive	24	Intermediate	30	Sensitive	30	Sensitive	27	Sensitive	27		31	Sensitive	15	Sensitive	6	Resistant	8	Resistant	24	Sensitive	23	Sensitive	6	Resistant	27	Sensitive	13		25	Sensitive	6	Resistant	14
R1-10	PI134	0	8	C.werkmanii	A (LF)	2017-09-22	6	Resistant	6	Resistant	14	Intermediate	15	Resistant	12	Resistant	30	Sensitive	27	Sensitive	25	Sensitive	19	Intermediate	19		25	Sensitive	10	Resistant	25	Sensitive	24	Sensitive	20	Sensitive	20	Sensitive	25	Sensitive	24	Sensitive	12		15	Resistant	17	Sensitive	18
R1-10	PI135	0	7	C.braakii	A	2017-09-20	6	Resistant	6	Resistant	14	Intermediate	14	Resistant	11	Resistant	28	Sensitive	28	Sensitive	28	Sensitive	21	Sensitive	20		25	Sensitive	10	Resistant	25	Sensitive	22	Sensitive	20	Sensitive	20	Sensitive	27	Sensitive	25	Sensitive	12		13	Resistant	17	Sensitive	20
R1-10	PI136	30	7	C.freundii (LF)	A	2017-09-20	6	Resistant	6	Resistant	16	Sensitive	17	Resistant	12	Resistant	29	Sensitive	27	Sensitive	26	Sensitive	21	Sensitive	20		25	Sensitive	11	Resistant	24	Sensitive	20	Sensitive	22	Sensitive	21	Sensitive	27	Sensitive	25	Sensitive	12		15	Resistant	13	Intermediate	17
R1-10	PI137	30	6	C.werkmanii (Blue)	A	2017-09-20	6	Resistant	6	Resistant	16	Sensitive	17	Resistant	13	Resistant	30	Sensitive	25	Sensitive	24	Sensitive	21	Sensitive	21		25	Sensitive	10	Resistant	26	Sensitive	22	Sensitive	21	Sensitive	21	Sensitive	28	Sensitive	25	Sensitive	13		14	Resistant	17	Sensitive	20
R1-13	PI031	60	6	C.farmeri	A	2017-10-27	6	Resistant	6	Resistant	31	Sensitive	19	Resistant	26	Sensitive	30	Sensitive	30	Sensitive	29	Sensitive	25	Sensitive	25		29	Sensitive	13	Intermediate	34	Sensitive	30	Sensitive	23	Sensitive	23	Sensitive	27	Sensitive	25	Sensitive	13		14	Resistant	17	Sensitive	17
R1-15	PI132	7	8	C.braakii	A	2017-08-18	6	Resistant	6	Resistant	12	Resistant	15	Resistant	12	Resistant	29	Sensitive	26	Sensitive	25	Sensitive	20	Intermediate	19		26	Sensitive	11	Resistant	28	Sensitive	25	Sensitive	21	Sensitive	20	Sensitive	27	Sensitive	24	Sensitive	13		15	Resistant	17	Sensitive	20
R1-15	PI133	7	7	C.freundii	A	2017-08-18	6	Resistant	6	Resistant	10	Resistant	14	Resistant	11	Resistant	29	Sensitive	28	Sensitive	26	Sensitive	21	Sensitive	18		25	Sensitive	11	Resistant	29	Sensitive	25	Sensitive	21	Sensitive	21	Sensitive	27	Sensitive	24	Sensitive	13		16	Resistant	16	Sensitive	20
R1-16	PI027	60	6	C.farmeri	A (SLF)	2017-11-03	6	Resistant	6	Resistant	32	Sensitive	15	Resistant	28	Sensitive	30	Sensitive	28	Sensitive	26	Sensitive	27	Sensitive	25		30	Sensitive	12	Intermediate	28	Sensitive	30	Sensitive	21	Sensitive	22	Sensitive	27	Sensitive	25	Sensitive	13		11	Resistant	17	Sensitive	17
R1-17	PI019	0	4	H.alvei	A (CTX SLF)	2017-10-26	6	Resistant	6	Resistant	20	Sensitive	24	Sensitive	15	Resistant	34	Sensitive	31	Sensitive	29	Sensitive	22	Sensitive	20		25	Sensitive	11	Resistant	32	Sensitive	30	Sensitive	22	Sensitive	22	Sensitive	23	Sensitive	17	Sensitive	10		25	Sensitive	18	Sensitive	19
R1-17	PI020	0	3	H.alvei	A (clear)	2017-10-26	15	Intermediate	9	Resistant	23	Sensitive	26	Sensitive	24	Sensitive	32	Sensitive	30	Sensitive	28	Sensitive	24	Sensitive	25		28	Sensitive	10	Resistant	32	Sensitive	33	Sensitive	24	Sensitive	25	Sensitive	30	Sensitive	17	Sensitive	10		30	Sensitive	20	Sensitive	19
R1-18	PI107	7	4	C.braakii	A	2017-10-27	6	Resistant	6	Resistant	12	Resistant	26	Sensitive	24	Sensitive	32	Sensitive	27	Sensitive	27	Sensitive	27	Sensitive	23		27	Sensitive	10	Resistant	27	Sensitive	24	Sensitive	22	Sensitive	23	Sensitive	27	Sensitive	27	Sensitive	13		25	Sensitive	17	Sensitive	19
R1-18	PI108	7	4	C.freundii	A	2017-10-27	6	Resistant	6	Resistant	9	Resistant	25	Sensitive	23	Sensitive	30	Sensitive	27	Sensitive	25	Sensitive	24	Sensitive	24		26	Sensitive	10	Resistant	28	Sensitive	24	Sensitive	22	Sensitive	22	Sensitive	27	Sensitive	26	Sensitive	13		26	Sensitive	17	Sensitive	18
R1-19	PI103	0	6	C.amalonaticus	A (SLF)	2017-11-03	6	Resistant	6	Resistant	30	Sensitive	15	Resistant	28	Sensitive	31	Sensitive	30	Sensitive	29	Sensitive	28	Sensitive	26		30	Sensitive	11	Resistant	28	Sensitive	27	Sensitive	20	Sensitive	22	Sensitive	27	Sensitive	25	Sensitive	13		13	Resistant	18	Sensitive	20
R1-19	PI104	7	6	C.amalonaticus	A	2017-10-27	6	Resistant	6	Resistant	31	Sensitive	14	Resistant	30	Sensitive	31	Sensitive	30	Sensitive	29	Sensitive	26	Sensitive	28		33	Sensitive	11	Resistant	30	Sensitive	28	Sensitive	21	Sensitive	22	Sensitive	27	Sensitive	26	Sensitive	12		13	Resistant	19	Sensitive	20
R1-20	PI005	7	7	E.coli	A (LF)	2017-08-18	6	Resistant	18	Resistant	25	Sensitive	29	Sensitive	26	Sensitive	29	Sensitive	26	Sensitive	30	Sensitive	25	Sensitive	26		29	Sensitive	15	Sensitive	6	Resistant	6	Resistant	6	Resistant	20	Sensitive	6	Resistant	24	Sensitive	18		29	Sensitive	12	Intermediate	21
R1-20	PI006	30	7	E.coli	A (LF)	2017-08-18	6	Resistant	17	Resistant	26	Sensitive	30	Sensitive	26	Sensitive	30	Sensitive	28	Sensitive	29	Sensitive	25	Sensitive	25		29	Sensitive	15	Sensitive	6	Resistant	6	Resistant	6	Resistant	20	Sensitive	6	Resistant	25	Sensitive	13		30	Sensitive	10	Resistant	20
R1-20	PI007	60	7	E.coli	A (LF)	2017-08-18	6	Resistant	21	Intermediate	28	Sensitive	30	Sensitive	28	Sensitive	31	Sensitive	30	Sensitive	30	Sensitive	28	Sensitive	27		30	Sensitive	16	Sensitive	6	Resistant	6	Resistant	6	Resistant	21	Sensitive	6	Resistant	25	Sensitive	13		30	Sensitive	11	Intermediate	22
R1-20	PI099	180	8	E.coli	A (CTX)	2017-10-25	6	Resistant	22	Intermediate	30	Sensitive	31	Sensitive	27	Sensitive	32	Sensitive	31	Sensitive	30	Sensitive	27	Sensitive	26		28	Sensitive	14	Intermediate	6	Resistant	6	Resistant	6	Resistant	22	Sensitive	6	Resistant	24	Sensitive	13		30	Sensitive	10	Resistant	20
R1-20	PI100	360	8	E.coli	A CTX	2017-08-18	6	Resistant	19	Resistant	26	Sensitive	27	Sensitive	26	Sensitive	30	Sensitive	29	Sensitive	29	Sensitive	25	Sensitive	25		26	Sensitive	12	Intermediate	6	Resistant	6	Resistant	6	Resistant	20	Sensitive	6	Resistant	24	Sensitive	13		30	Sensitive	10	Resistant	20
R1-21	PI004	0	8	C.youngae	A (SLF)	2017-11-03	6	Resistant	6	Resistant	13	Intermediate	14	Resistant	11	Resistant	30	Sensitive	26	Sensitive	25	Sensitive	21	Sensitive	22		25	Sensitive	11	Resistant	28	Sensitive	26	Sensitive	21	Sensitive	24	Sensitive	25	Sensitive	24	Sensitive	13		17	Resistant	15	Sensitive	16
R1-22	PI001	0	10	E.coli	A( CTX)	2017-10-25	6	Resistant	6	Resistant	25	Sensitive	9	Resistant	17	Resistant	18	Resistant	30	Sensitive	29	Sensitive	23	Sensitive	25		29	Sensitive	10	Resistant	6	Resistant	6	Resistant	6	Resistant	19	Sensitive	28	Sensitive	26	Sensitive	13		16	Resistant	21	Sensitive	24
R1-22	PI002	7	10	E.coli	A (MAC w/ CTX)	2017-09-01	6	Resistant	6	Resistant	27	Sensitive	11	Resistant	19	Intermediate	20	Intermediate	30	Sensitive	30	Sensitive	25	Sensitive	27		30	Sensitive	14	Intermediate	6	Resistant	6	Resistant	9	Resistant	19	Sensitive	27	Sensitive	25	Sensitive	13		17	Resistant	20	Sensitive	24
R1-22	PI003	60	10	E.coli	A (MAC w/ CTX)	2017-09-01	6	Resistant	6	Resistant	26	Sensitive	6	Resistant	15	Resistant	16	Resistant	29	Sensitive	30	Sensitive	23	Sensitive	25		28	Sensitive	10	Resistant	6	Resistant	6	Resistant	6	Resistant	19	Sensitive	30	Sensitive	25	Sensitive	13		15	Resistant	22	Sensitive	25
R1-22	PI096	90	10	E.coli	A (MAC w/ CTX)	2017-09-01	6	Resistant	6	Resistant	26	Sensitive	6	Resistant	11	Resistant	13	Resistant	30	Sensitive	30	Sensitive	25	Sensitive	25		29	Sensitive	11	Resistant	6	Resistant	6	Resistant	8	Resistant	19	Sensitive	29	Sensitive	25	Sensitive	12		14	Resistant	21	Sensitive	24
R2-01	PI088	7	8	M.morganii	A (SLF)	2017-11-17	6	Resistant	6	Resistant	20	Sensitive	27	Sensitive	22	Sensitive	30	Sensitive	28	Sensitive	24	Sensitive	25	Sensitive	21		26	Sensitive	6	Resistant	28	Sensitive	25	Sensitive	24	Sensitive	20	Sensitive	21	Sensitive	6	Resistant	6		29	Sensitive	9	Resistant	6
R2-01	PI089	7	6	C.freundii	A (LF)	2017-11-17	6	Resistant	6	Resistant	14	Intermediate	18	Resistant	14	Resistant	30	Sensitive	27	Sensitive	24	Sensitive	22	Sensitive	22		27	Sensitive	6	Resistant	30	Sensitive	26	Sensitive	25	Sensitive	22	Sensitive	27	Sensitive	26	Sensitive	13		21	Sensitive	14	Sensitive	18
R2-01	PI090	7	8	C.freundii	A (Blue)	2017-11-17	6	Resistant	6	Resistant	10	Resistant	13	Resistant	8	Resistant	29	Sensitive	27	Sensitive	27	Sensitive	20	Intermediate	18		26	Sensitive	6	Resistant	30	Sensitive	27	Sensitive	26	Sensitive	23	Sensitive	30	Sensitive	15	Intermediate	13		17	Resisitant	15	Sensitive	19
R2-01	PI091	7	11	M.morganii	A (clear)	2017-11-17	6	Resistant	6	Resistant	19	Sensitive	22	Intermediate	11	Resistant	30	Sensitive	27	Sensitive	25	Sensitive	19	Intermediate	18		26	Sensitive	9	Resistant	30	Sensitive	25	Sensitive	24	Sensitive	18	Sensitive	21	Sensitive	6	Resistant	6		21	Sensitive	9	Resistant	9
R2-01	PI092	60	7	C.braakii	A (Blue)	2017-12-06	6	Resistant	6	Resistant	8	Resistant	16	Resistant	17	Resistant	33	Sensitive	30	Sensitive	28	Sensitive	22	Sensitive	21		29	Sensitive	6	Resistant	32	Sensitive	28	Sensitive	23	Sensitive	23	Sensitive	30	Sensitive	26	Sensitive	14		20	Intermediate	15	Sensitive	22
R2-01	PI236	180	3	C.freundii	A (LF)	2017-12-06	6	Resistant	6	Resistant	22	Sensitive	30	Sensitive	28	Sensitive	35	Sensitive	30	Sensitive	28	Sensitive	29	Sensitive	28		30	Sensitive	10	Resistant	30	Sensitive	27	Sensitive	22	Sensitive	23	Sensitive	26	Sensitive	27	Sensitive	13		30	Sensitive	17	Sensitive	22
R2-02	PI086	60	8	E.coli	A	2017-09-28	6	Resistant	19	Resistant	25	Sensitive	28	Sensitive	25	Sensitive	30	Sensitive	29	Sensitive	28	Sensitive	24	Sensitive	25		29	Sensitive	14	Intermediate	6	Resistant	6	Resistant	6	Resistant	20	Sensitive	6	Resistant	23	Sensitive	12		26	Sensitive	10	Resistant	20
R2-02	PI235	120	7	E.coli	A	2017-09-28	6	Resistant	20	Intermediate	25	Sensitive	29	Sensitive	26	Sensitive	29	Sensitive	29	Sensitive	29	Sensitive	25	Sensitive	26		29	Sensitive	15	Sensitive	6	Resistant	6	Resistant	6	Resistant	20	Sensitive	6	Resistant	24	Sensitive	13		27	Sensitive	12	Intermediate	21
R2-03	PI225	7	6	E.coli	A	2017-12-07	6	Resistant	25	Sensitive	32	Sensitive	34	Sensitive	30	Sensitive	34	Sensitive	32	Sensitive	28	Sensitive	30	Sensitive	30		30	Sensitive	20	Sensitive	6	Resistant	8	Resistant	6	Resistant	21	Sensitive	6	Resistant	28	Sensitive	14		34	Sensitive	9	Resistant	23
R2-03	PI227	30	6	E.coli	A	2017-12-07	6	Resistant	24	Sensitive	31	Sensitive	32	Sensitive	28	Sensitive	32	Sensitive	30	Sensitive	27	Sensitive	27	Sensitive	27		31	Sensitive	20	Sensitive	6	Resistant	6	Resistant	6	Resistant	20	Sensitive	6	Resistant	27	Sensitive	14		34	Sensitive	10	Resistant	24
R2-03	PI231	60	6	E.coli	A	2017-12-07	6	Resistant	24	Sensitive	30	Sensitive	32	Sensitive	28	Sensitive	34	Sensitive	30	Sensitive	29	Sensitive	30	Sensitive	26		30	Sensitive	19	Sensitive	6	Resistant	6	Resistant	6	Resistant	20	Sensitive	6	Resistant	25	Sensitive	14		33	Sensitive	9	Resistant	22
R2-03	PI232	270 (open label)	6	E.coli	A	2017-12-07	6	Resistant	23	Sensitive	28	Sensitive	31	Sensitive	28	Sensitive	31	Sensitive	29	Sensitive	29	Sensitive	30	Sensitive	28		32	Sensitive	19	Sensitive	6	Resistant	8	Resistant	6	Resistant	20	Sensitive	6	Resistant	25	Sensitive	13		33	Sensitive	9	Resistant	23
R2-04	PI213	0	17	K.pneumoniae	A (CTX)	2017-12-06	6	Resistant	6	Resistant	15	Intermediate	14	Resistant	8	Resistant	19	Intermediate	17	Resistant	23	Sensitive	12	Resistant	14		26	Sensitive	6	Resistant	6	Resistant	6	Resistant	24	Sensitive	11	Resistant	6	Resistant	20	Sensitive	13		6	Resistant	13	Intermediate	17
R2-04	PI214	0	18	K.pneumoniae	A(CIP)	2017-12-06	6	Resistant	6	Resistant	14	Intermediate	13	Resistant	8	Resistant	17	Resistant	17	Resistant	21	Intermediate	10	Resistant	13		25	Sensitive	6	Resistant	6	Resistant	6	Resistant	24	Sensitive	11	Resistant	6	Resistant	19	Sensitive	13		6	Resistant	13	Intermediate	16
R2-04	PI215	0	18	K.pneumoniae	A(ESBL)	2017-12-06	6	Resistant	6	Resistant	14	Intermediate	12	Resistant	8	Resistant	17	Resistant	17	Resistant	21	Intermediate	11	Resistant	13		26	Sensitive	6	Resistant	6	Resistant	6	Resistant	23	Sensitive	11	Resistant	6	Resistant	20	Sensitive	14		6	Resistant	13	Intermediate	17
R2-04	PI217	30	16	K.pneumoniae	A(CTX)	2017-12-06	6	Resistant	6	Resistant	16	Sensitive	13	Resistant	8	Resistant	19	Intermediate	19	Intermediate	26	Sensitive	11	Resistant	13		28	Sensitive	6	Resistant	6	Resistant	6	Resistant	20	Sensitive	12	Resistant	6	Resistant	19	Sensitive	13		6	Resistant	13	Intermediate	16
R2-04	PI219	7 (open label)	19	K.pneumoniae	A(ESBL)	2017-12-06	6	Resistant	6	Resistant	14	Intermediate	12	Resistant	8	Resistant	17	Resistant	15	Resistant	21	Intermediate	10	Resistant	14		26	Sensitive	6	Resistant	6	Resistant	6	Resistant	19	Sensitive	9	Resistant	6	Resistant	19	Sensitive	14		6	Resistant	12	Intermediate	15
R2-04	PI222	7 (open label)	15	K.pneumoniae	A(CTX)	2017-12-06	6	Resistant	6	Resistant	15	Intermediate	13	Resistant	6	Resistant	19	Intermediate	18	Resistant	23	Sensitive	12	Resistant	14		26	Sensitive	6	Resistant	6	Resistant	6	Resistant	24	Sensitive	10	Resistant	6	Resistant	20	Sensitive	14		6	Resistant	14	Sensitive	18
R2-05	PI058	7	6	E.coli	A	2017-11-17	6	Resistant	23	Sensitive	29	Sensitive	30	Sensitive	27	Sensitive	30	Sensitive	28	Sensitive	28	Sensitive	29	Sensitive	27		30	Sensitive	19	Sensitive	6	Resistant	8	Resistant	12	Resistant	21	Sensitive	6	Resistant	25	Sensitive	13		31	Sensitive	8	Resistant	23
R2-05	PI059	60	6	E.coli	A (SLF)	2017-12-06	6	Resistant	25	Sensitive	32	Sensitive	33	Sensitive	31	Sensitive	36	Sensitive	32	Sensitive	31	Sensitive	31	Sensitive	29		33	Sensitive	20	Sensitive	6	Resistant	9	Resistant	14	Intermediate	23	Sensitive	6	Resistant	28	Sensitive	14		35	Sensitive	11	Intermediate	25
R2-05	PI212	180	6	E.coli	A	2017-11-17	6	Resistant	23	Sensitive	30	Sensitive	32	Sensitive	30	Sensitive	32	Sensitive	30	Sensitive	29	Sensitive	30	Sensitive	26		31	Sensitive	19	Sensitive	6	Resistant	8	Resistant	11	Resistant	19	Sensitive	6	Resistant	26	Sensitive	13		30	Sensitive	9	Resistant	23
R2-07	PI180	60 (open label)	10	E.hormaechei	A	2017-09-28	6	Resistant	6	Resistant	10	Resistant	8	Resistant	8	Resistant	24	Intermediate	26	Sensitive	26	Sensitive	15	Resistant	16		25	Sensitive	6	Resistant	24	Sensitive	24	Sensitive	21	Sensitive	21	Sensitive	25	Sensitive	21	Sensitive	13		15	Resistant	17	Sensitive	19
R2-09	PI165	180 (open label)	4	C.sedlakii	A	2017-11-03	6	Resistant	6	Resistant	25	Sensitive	25	Sensitive	25	Sensitive	28	Sensitive	28	Sensitive	28	Sensitive	24	Sensitive	24		29	Sensitive	9	Resistant	30	Sensitive	29	Sensitive	19	Sensitive	20	Sensitive	27	Sensitive	25	Sensitive	12		25	Sensitive	18	Sensitive	20
R2-10	PI041	0	12	M.morganii	A (SLF)	2017-11-09	6	Resistant	6	Resistant	23	Sensitive	26	Sensitive	17	Resistant	30	Sensitive	28	Sensitive	24	Sensitive	25	Sensitive	21		28	Sensitive	6	Resistant	6	Resistant	6	Resistant	24	Sensitive	23	Sensitive	6	Resistant	6	Resistant	6		27	Sensitive	10	Resistant	13
R2-10	PI042	0	10	P.mirabilis	A (sprdy)	2017-11-09	16	Intermediate	19	Resistant	26	Sensitive	32	Sensitive	27	Sensitive	28	Sensitive	27	Sensitive	21	Intermediate	24	Sensitive	22		29	Sensitive	17	Sensitive	6	Resistant	6	Resistant	27	Sensitive	23	Sensitive	13	Intermediate	28	Sensitive	6		31	Sensitive	6	Resistant	6
R2-10	PI045	60	1	E.coli	A	2017-11-09	15	Intermediate	23	Sensitive	28	Sensitive	30	Sensitive	27	Sensitive	30	Sensitive	29	Sensitive	29	Sensitive	26	Sensitive	27		28	Sensitive	19	Sensitive	28	Sensitive	26	Sensitive	25	Sensitive	21	Sensitive	27	Sensitive	28	Sensitive	13		29	Sensitive	18	Sensitive	23
R2-10	PI046	60	2	C.braakii	A	2017-11-09	15	Intermediate	17	Resistant	27	Sensitive	26	Sensitive	25	Sensitive	31	Sensitive	27	Sensitive	27	Sensitive	25	Sensitive	25		26	Sensitive	20	Sensitive	29	Sensitive	27	Sensitive	22	Sensitive	20	Sensitive	29	Sensitive	27	Sensitive	13		28	Sensitive	17	Sensitive	20
R2-11	PI034	0	6	C.werkmanii	A (LF)	2017-11-03	6	Resistant	6	Resistant	16	Sensitive	19	Resistant	15	Resistant	29	Sensitive	26	Sensitive	25	Sensitive	23	Sensitive	22		26	Sensitive	13	Intermediate	24	Sensitive	24	Sensitive	20	Sensitive	21	Sensitive	27	Sensitive	25	Sensitive	12		16	Resistant	18	Sensitive	19
R2-11	PI035	7	6	C.youngae	A (LF)	2017-11-16	6	Resistant	6	Resistant	18	Sensitive	19	Resistant	15	Resistant	30	Sensitive	27	Sensitive	26	Sensitive	25	Sensitive	21		26	Sensitive	13	Intermediate	26	Sensitive	23	Sensitive	24	Sensitive	21	Sensitive	28	Sensitive	28	Sensitive	13		16	Resistant	18	Sensitive	21
R2-11	PI036	7	7	C.freundii	A (LF)	2017-11-16	6	Resistant	6	Resistant	18	Sensitive	17	Resistant	14	Resistant	29	Sensitive	28	Sensitive	25	Sensitive	23	Sensitive	22		25	Sensitive	13	Intermediate	27	Sensitive	25	Sensitive	25	Sensitive	21	Sensitive	27	Sensitive	28	Sensitive	13		18	Intermediate	11	Intermediate	20
R2-11	PI037	7	6	C.werkmanii	A (LF)	2017-11-16	6	Resistant	6	Resistant	18	Sensitive	19	Resistant	15	Resistant	30	Sensitive	30	Sensitive	26	Sensitive	24	Sensitive	24		27	Sensitive	14	Intermediate	25	Sensitive	24	Sensitive	25	Sensitive	22	Sensitive	29	Sensitive	28	Sensitive	13		17	Resistant	17	Sensitive	20
R2-11	PI038	7	10	E.cloace/asburiae	A (Blue)	2017-11-09	6	Resistant	6	Resistant	8	Resistant	6	Resistant	6	Resistant	24	Intermediate	25	Sensitive	26	Sensitive	15	Resistant	14		25	Sensitive	6	Resistant	32	Sensitive	30	Sensitive	25	Sensitive	22	Sensitive	28	Sensitive	21	Sensitive	12		12	Resistant	15	Sensitive	19
R2-11	PI039	60	4	E.coli	A(smooth LF)	2017-11-09	6	Resistant	12	Resistant	27	Sensitive	29	Sensitive	26	Sensitive	30	Sensitive	30	Sensitive	30	Sensitive	20	Intermediate	26		27	Sensitive	6	Resistant	32	Sensitive	30	Sensitive	26	Sensitive	27	Sensitive	27	Sensitive	26	Sensitive	13		31	Sensitive	17	Sensitive	20
R2-12	PI155	0	9	E.aerogenes	A (LF)	2017-09-15	6	Resistant	6	Resistant	9	Resistant	17	Resistant	11	Resistant	29	Sensitive	28	Sensitive	26	Sensitive	18	Intermediate	20		26	Sensitive	10	Resistant	29	Sensitive	25	Sensitive	19	Sensitive	19	Sensitive	20	Sensitive	17	Sensitive	13		16	Resistant	16	Sensitive	18
R2-12	PI156	7	2	E.coli (LF)	A	2017-09-22	6	Resistant	19	Resistant	27	Sensitive	26	Sensitive	25	Sensitive	29	Sensitive	30	Sensitive	28	Sensitive	25	Sensitive	25		30	Sensitive	18	Sensitive	28	Sensitive	30	Sensitive	21	Sensitive	22	Sensitive	28	Sensitive	24	Sensitive	13		28	Sensitive	21	Sensitive	25
R2-12	PI157	7	9	E.aerogenes (mucy LF)	A	2017-09-20	6	Resistant	6	Resistant	8	Resistant	13	Resistant	9	Resistant	27	Sensitive	26	Sensitive	25	Sensitive	16	Resistant	19		25	Sensitive	6	Resistant	28	Sensitive	26	Sensitive	20	Sensitive	21	Sensitive	26	Sensitive	20	Sensitive	12		14	Resistant	18	Sensitive	20
R2-12	PI158	30	7	E.aerogenes	A (LF)	2017-09-13	6	Resistant	6	Resistant	6	Resistant	20	Intermediate	15	Resistant	29	Sensitive	25	Sensitive	24	Sensitive	21	Sensitive	23		25	Sensitive	6	Resistant	28	Sensitive	25	Sensitive	20	Sensitive	20	Sensitive	21	Sensitive	16	Sensitive	13		19	Intermediate	16	Sensitive	18
R2-12	PI159	30	2	E.coli	A	2017-09-13	6	Resistant	19	Resistant	28	Sensitive	28	Sensitive	26	Sensitive	29	Sensitive	30	Sensitive	27	Sensitive	25	Sensitive	25		29	Sensitive	17	Sensitive	31	Sensitive	31	Sensitive	22	Sensitive	21	Sensitive	30	Sensitive	25	Sensitive	13		29	Sensitive	22	Sensitive	25
R2-13	PI033	60	2	E.coli	A (SLF)	2017-09-13	19	Sensitive	24	Sensitive	30	Sensitive	30	Sensitive	26	Sensitive	32	Sensitive	29	Sensitive	27	Sensitive	26	Sensitive	25		30	Sensitive	22	Sensitive	6	Resistant	8	Resistant	19	Sensitive	19	Sensitive	26	Sensitive	25	Sensitive	13		29	Sensitive	22	Sensitive	24
R2-14	PI032	0	8	H.alvei	A	2017-09-20	6	Resistant	6	Resistant	14	Intermediate	11	Resistant	6	Resistant	27	Sensitive	29	Sensitive	27	Sensitive	16	Resistant	15		25	Sensitive	8	Resistant	25	Sensitive	25	Sensitive	24	Sensitive	24	Sensitive	25	Sensitive	20	Sensitive	11		20	Intermediate	20	Sensitive	22
R2-16	PI127	0	6	E.cloace/asburiae	A (LF)	2017-09-07	6	Resistant	6	Resistant	8	Resistant	19	Resistant	17	Resistant	34	Sensitive	30	Sensitive	30	Sensitive	22	Sensitive	24		30	Sensitive	8	Resistant	29	Sensitive	26	Sensitive	23	Sensitive	23	Sensitive	27	Sensitive	20	Sensitive	13		21	Sensitive	16	Sensitive	20
R2-16	PI128	7 (open label)	2	E.coli	A (SLF)	2017-09-07	19	Sensitive	24	Sensitive	31	Sensitive	31	Sensitive	26	Sensitive	33	Sensitive	30	Sensitive	30	Sensitive	25	Sensitive	26		30	Sensitive	22	Sensitive	6	Resistant	8	Resistant	20	Sensitive	20	Sensitive	27	Sensitive	24	Sensitive	12		29	Sensitive	22	Sensitive	24
R2-16	PI129	60	2	E.coli	A	2017-09-07	19	Sensitive	24	Sensitive	30	Sensitive	30	Sensitive	26	Sensitive	31	Sensitive	30	Sensitive	30	Sensitive	27	Sensitive	26		31	Sensitive	22	Sensitive	6	Resistant	6	Resistant	21	Sensitive	21	Sensitive	29	Sensitive	24	Sensitive	13		30	Sensitive	23	Sensitive	25
R2-16	PI130	180 (open label)	3	E.coli	A (LF)	2017-09-07	19	Sensitive	22	Intermediate	29	Sensitive	30	Sensitive	25	Sensitive	31	Sensitive	25	Sensitive	25	Sensitive	25	Sensitive	25		30	Sensitive	21	Sensitive	6	Resistant	6	Resistant	19	Sensitive	19	Sensitive	27	Sensitive	23	Sensitive	12		28	Sensitive	21	Sensitive	24
R2-17	PI123	0	7	C.braakii	A (LF)	2017-11-03	6	Resistant	6	Resistant	19	Sensitive	20	Intermediate	19	Intermediate	32	Sensitive	27	Sensitive	24	Sensitive	25	Sensitive	23		28	Sensitive	11	Resistant	30	Sensitive	27	Sensitive	20	Sensitive	21	Sensitive	26	Sensitive	25	Sensitive	12		20	Intermediate	15	Sensitive	16
R2-17	PI124	0	7	C.freundii	A (LF)	2017-11-03	6	Resistant	6	Resistant	20	Sensitive	21	Intermediate	19	Intermediate	31	Sensitive	28	Sensitive	25	Sensitive	23	Sensitive	22		27	Sensitive	14	Intermediate	30	Sensitive	27	Sensitive	20	Sensitive	21	Sensitive	25	Sensitive	24	Sensitive	12		19	Intermediate	15	Sensitive	16
R2-17	PI125	0	7	C.youngae	A (NLF)	2017-10-27	6	Resistant	6	Resistant	15	Intermediate	15	Resistant	10	Resistant	26	Sensitive	26	Sensitive	25	Sensitive	22	Sensitive	20		25	Sensitive	11	Resistant	27	Sensitive	25	Sensitive	23	Sensitive	23	Sensitive	28	Sensitive	25	Sensitive	12		14	Resistant	16	Sensitive	20
R2-17	PI126	7	6	E.coli	A	2017-10-26	6	Resistant	23	Sensitive	30	Sensitive	30	Sensitive	30	Sensitive	34	Sensitive	30	Sensitive	28	Sensitive	28	Sensitive	27		30	Sensitive	18	Sensitive	6	Resistant	6	Resistant	6	Resistant	21	Sensitive	6	Resistant	26	Sensitive	13		30	Sensitive	12	Intermediate	23
R2-18	PI120	0	4	E.coli	A	2017-10-26	6	Resistant	22	Intermediate	30	Sensitive	33	Sensitive	31	Sensitive	34	Sensitive	31	Sensitive	29	Sensitive	27	Sensitive	30		32	Sensitive	15	Sensitive	6	Resistant	6	Resistant	21	Sensitive	20	Sensitive	26	Sensitive	25	Sensitive	13		32	Sensitive	19	Sensitive	19
R2-18	PI122	7	4	E.coli	A	2017-10-26	6	Resistant	22	Intermediate	30	Sensitive	33	Sensitive	31	Sensitive	35	Sensitive	31	Sensitive	30	Sensitive	26	Sensitive	29		32	Sensitive	15	Sensitive	6	Resistant	6	Resistant	20	Sensitive	20	Sensitive	27	Sensitive	25	Sensitive	13		33	Sensitive	19	Sensitive	20
R2-20	PI009	0	2	E.coli	A	2017-09-07	19	Sensitive	24	Sensitive	29	Sensitive	28	Sensitive	25	Sensitive	30	Sensitive	26	Sensitive	25	Sensitive	25	Sensitive	24		30	Sensitive	20	Sensitive	6	Resistant	6	Resistant	22	Sensitive	20	Sensitive	28	Sensitive	25	Sensitive	14		24	Sensitive	22	Sensitive	25
R2-20	PI010	7	6	C.amalonaticus	A (LF)	2017-09-20	6	Resistant	6	Resistant	31	Sensitive	16	Resistant	29	Sensitive	30	Sensitive	30	Sensitive	30	Sensitive	26	Sensitive	25		31	Sensitive	10	Resistant	33	Sensitive	28	Sensitive	25	Sensitive	25	Sensitive	23	Sensitive	31	Sensitive	12		12	Resistant	17	Sensitive	20
R2-21	PI008	60	2	E.coli	A	2017-08-18	17	Sensitive	24	Sensitive	30	Sensitive	29	Sensitive	28	Sensitive	29	Sensitive	26	Sensitive	26	Sensitive	26	Sensitive	27		30	Sensitive	23	Sensitive	6	Resistant	6	Resistant	20	Sensitive	20	Sensitive	27	Sensitive	25	Sensitive	14		27	Sensitive	22	Sensitive	24
R2-21	PI116	90	3	E.coli	A	2017-08-18	13	Resistant	24	Sensitive	30	Sensitive	28	Sensitive	26	Sensitive	32	Sensitive	29	Sensitive	28	Sensitive	25	Sensitive	26		30	Sensitive	22	Sensitive	6	Resistant	6	Resistant	21	Sensitive	20	Sensitive	22	Sensitive	25	Sensitive	14		30	Sensitive	20	Sensitive	22
R2-21	PI117	180	2	E.coli	A	2017-08-18	19	Sensitive	25	Sensitive	30	Sensitive	30	Sensitive	28	Sensitive	32	Sensitive	29	Sensitive	28	Sensitive	28	Sensitive	27		30	Sensitive	22	Sensitive	6	Resistant	6	Resistant	22	Sensitive	21	Sensitive	28	Sensitive	26	Sensitive	15		29	Sensitive	24	Sensitive	26
R2-23	PI097	0	6	P.penneri	A	2017-11-09	6	Resistant	6	Resistant	28	Sensitive	31	Sensitive	30	Sensitive	30	Sensitive	25	Sensitive	24	Sensitive	28	Sensitive	24		30	Sensitive	19	Sensitive	31	Sensitive	27	Sensitive	28	Sensitive	23	Sensitive	24	Sensitive	6	Resistant	6		34	Sensitive	6	Resistant	10
R2-23	PI098	30	7	E.coli	A	2017-10-25	6	Resistant	21	Intermediate	34	Sensitive	30	Sensitive	29	Sensitive	33	Sensitive	30	Sensitive	30	Sensitive	28	Sensitive	27		30	Sensitive	19	Sensitive	6	Resistant	8	Resistant	6	Resistant	21	Sensitive	6	Resistant	26	Sensitive	13		21	Sensitive	11	Intermediate	23
[truncated: 9 more columns]

## Sheet: Pseudomonas
Patient	Sample ID	Time (days)	# resistant drugs	Identification	Isolate	Date	Ampicillin	Interpretation	Cefazolin	Interpretation	Cefotetan	Interpretation	Ceftriaxone	Interpretation	Ceftazidime	Interpretation	Cefepime	Interpretation	Meropenem	Interpretation	Imipenem	Interpretation	Pipercillin-Tazobactam	Interpretation	Ceftolozane-Tazobactam	Interpretation	Ceftazidime-Avibactam	Interpretation	Ampicillin-Sulbactam	Interpretation	Ciprofloxacin	Interpretation	Levofloxacin	Interpretation	Gentamicin	Interpretation	Amikacin	Interpretation	Trimethoprim-sulfa	Interpretation	Fosfomycin	Interpretation	Colistin	Interpretation	Aztreonam	Interpretation	Doxycycline	Interpretation	Minocycline
D0-21	DI22	.	1	P.aeruginosa	A	2017-08-18	6		6		6		20		25	Sensitive	26	Sensitive	28	Sensitive	27	Sensitive	26	Sensitive	25	Sensitive	24	Sensitive	6		27	Sensitive	23	Sensitive	24	Sensitive	20	Sensitive	6		6	Resistant	12	Sensitive	22	Sensitive	6		8
D0-26	DI03	.	1	P.aeruginosa	A	2017-11-16	6		6		6		20		26	Sensitive	30	Sensitive	27	Sensitive	26	Sensitive	29	Sensitive	28	Sensitive	28	Sensitive	6		31	Sensitive	23	Sensitive	19	Sensitive	20	Sensitive	6		15	Intermediate	14	Sensitive	25	Sensitive	8		11
R0-05	PI201	7 (open lebel)	0	P.aeruginosa	A	2017-09-29	6
R0-05	PI205	30 (open label)	2	P.aeruginosa	A	2017-09-21	6		6		6		17		25	Sensitive	28	Sensitive	31	Sensitive	27	Sensitive	26	Sensitive	25	Sensitive	25	Sensitive	6		29	Sensitive	22	Sensitive	28	Sensitive	24	Sensitive	6		11	Resistant	13	Sensitive	21	Intermediate	6		10
R0-05	PI209	60 (open lebel)	2	P.aeruginosa	A	2017-09-29	6		6		6		17		24	Sensitive	27	Sensitive	32	Sensitive	30	Sensitive	25	Sensitive	29	Sensitive	26	Sensitive	6		33	Sensitive	30	Sensitive	27	Sensitive	21	Sensitive	6		13	Intermediate	16	Sensitive	20	Intermediate	6		11
R0-08	PI178	30	1	Oxidase + gnb	A	2017-12-06	6		6		6		18		24	Sensitive	28	Sensitive	33	Sensitive	28	Sensitive	28	Sensitive	24	Sensitive	25	Sensitive	6		30	Sensitive	24	Sensitive	26	Sensitive	22	Sensitive	6		11	Resistant	13	Sensitive	22	Sensitive	6		8
R0-08	PI179	30	0	P.chlororaphis	A	2017-12-06	6
R0-12	PI139	0	4	P.aeruginosa	A (sprdy NLF)	2017-11-16	6		6		6		17		23	Sensitive	24	Sensitive	28	Sensitive	28	Sensitive	25	Sensitive	24	Sensitive	23	Sensitive	6		20	Intermediate	13	Resistant	28	Sensitive	21	Sensitive	6		13	Intermediate	14	Sensitive	20	Intermediate	6		6
R0-12	PI144	0	1	P.aeruginosa	A(ppt clr)	2017-11-08	6		6		6		17		26	Sensitive	26	Sensitive	36	Sensitive	31	Sensitive	29	Sensitive	27	Sensitive	26	Sensitive	6		24	Sensitive	17	Sensitive	34	Sensitive	27	Sensitive	6		14	Intermediate	15	Sensitive	24	Sensitive	6		14
R0-12	PI147	30	5	P.aeruginosa	A	2017-11-08	6		6		6		15		24	Sensitive	25	Sensitive	30	Sensitive	28	Sensitive	25	Sensitive	25	Sensitive	25	Sensitive	6		20	Intermediate	10	Resistant	28	Sensitive	13	Resistant	6		10	Resistant	14	Sensitive	21	Intermediate	6		6
R0-14	PI131	180	1	P.aeruginosa	A	2017-09-01	6		6		6		16		26	Sensitive	30	Sensitive	33	Sensitive	26	Sensitive	27	Sensitive	27	Sensitive	28	Sensitive	6		31	Sensitive	26	Sensitive	21	Sensitive	24	Sensitive	6		10	Resistant	12	Sensitive	24	Sensitive	9		11
R1-18	PI109	15	0	P.aeruginosa	A	2017-11-16	6
R1-18	PI110	30 (open label)	1	P.aeruginosa	A (sprdy clear)	2017-11-16	6		6		6		18		24	Sensitive	28	Sensitive	28	Sensitive	27	Sensitive	25	Sensitive	24	Sensitive	24	Sensitive	6		25	Sensitive	21	Sensitive	25	Sensitive	19	Sensitive	6		12	Resistant	12	Sensitive	22	Sensitive	6		9
R1-18	PI111	30 (open label)	1	P.aeruginosa	A (small clear)	2017-11-16	6		6		6		10		21	Sensitive	21	Sensitive	28	Sensitive	28	Sensitive	22	Sensitive	24	Sensitive	22	Sensitive	6		25	Sensitive	17	Sensitive	24	Sensitive	18	Sensitive	6		29	Sensitive	13	Sensitive	17	Intermediate	6		6
R1-18	PI115	360 (open label)	1	P.aeruginosa	A	2017-11-16	6		6		6		21		25	Sensitive	28	Sensitive	30	Sensitive	25	Sensitive	26	Sensitive	25	Sensitive	25	Sensitive	6		29	Sensitive	24	Sensitive	25	Sensitive	22	Sensitive	6		13	Intermediate	12	Sensitive	25	Sensitive	8		10
R1-19	PI105	7	0	O.anthropi	A	2017-11-09	6
R2-03	PI230	50	1	P.lundensis	A	2017-12-07	6		6		6		19		27	Sensitive	30	Sensitive	35	Sensitive	30	Sensitive	29	Sensitive	29	Sensitive	28	Sensitive	6		34	Sensitive	29	Sensitive	29	Sensitive	23	Sensitive	6		10	Resistant	15	Sensitive	27	Sensitive	12		17
R2-04	PI216	30	1	P.aeruginosa	A	2017-12-06	6		6		6		17		26	Sensitive	27	Sensitive	21	Sensitive	16	Intermediate	25	Sensitive	25	Sensitive	27	Sensitive	6		32	Sensitive	30	Sensitive	19	Sensitive	21	Sensitive	6		31	Sensitive	14	Sensitive	26	Sensitive	10		12
R2-04	PI218	7 (open lebel)	0	P.aeruginosa	A (NLF)	2017-12-06	6		6		8		18		27	Sensitive	30	Sensitive	19	Sensitive	20	Sensitive	28	Sensitive	26	Sensitive	27	Sensitive	6		31	Sensitive	28	Sensitive	15	Sensitive	18	Sensitive	6		23	Sensitive	14	Sensitive	24	Sensitive	6		13
R2-04	PI221	7 (open lebel)	1	P.aeruginosa	A (clear)	2017-12-06	6		6		6		17		27	Sensitive	28	Sensitive	25	Sensitive	15	Resistant	26	Sensitive	28	Sensitive	29	Sensitive	6		32	Sensitive	28	Sensitive	16	Sensitive	19	Sensitive	6		25	Sensitive	14	Sensitive	26	Sensitive	8		13
R2-09	PI161	0	1	P.aeruginosa	A (sprdy NLF)	2017-11-08	6		6		6		17		25	Sensitive	28	Sensitive	33	Sensitive	30	Sensitive	28	Sensitive	28	Sensitive	25	Sensitive	6		32	Sensitive	25	Sensitive	28	Sensitive	21	Sensitive	6		13	Intermediate	14	Sensitive	22	Sensitive	6		11
R2-09	PI162	10 (open lebel)	1	P.aeruginosa	A (sprdy NLF)	2017-11-08	6		6		6		18		25	Sensitive	28	Sensitive	34	Sensitive	26	Sensitive	29	Sensitive	27	Sensitive	26	Sensitive	6		31	Sensitive	25	Sensitive	15	Sensitive	18	Sensitive	6		14	Intermediate	14	Sensitive	22	Sensitive	6		6
R2-09	PI163	30 (open label)	2	P.aeruginosa	A (sprdy NLF)	2017-11-08	6		6		6		17		24	Sensitive	28	Sensitive	33	Sensitive	26	Sensitive	28	Sensitive	25	Sensitive	26	Sensitive	6		28	Sensitive	24	Sensitive	16	Sensitive	21	Sensitive	6		10	Resistant	13	Sensitive	21	Intermediate	6		6
R2-09	PI164	180 (open lebel)	2	P.aeruginosa	A (SLF)	2017-11-08	6		6		6		16		22	Sensitive	25	Sensitive	32	Sensitive	26	Sensitive	23	Sensitive	25	Sensitive	25	Sensitive	6		33	Sensitive	27	Sensitive	16	Sensitive	20	Sensitive	6		14	Intermediate	14	Sensitive	19	Intermediate	6		8
[truncated: 9 more columns]

## Sheet: Acinetobacter
Patient	Sample ID	Time (days)	# resistant drugs	Identification	Isolate	Date	Ampicillin	Interpretation	Cefazolin	Interpretation	Cefotetan	Interpretation	Ceftriaxone	Interpretation	Ceftazidime	Interpretation	Cefepime	Interpretation	Meropenem	Interpretation	Imipenem	Interpretation	Pipercillin-Tazobactam	Interpretation	Ceftolozane-Tazobactam	Interpretation	Ceftazidime-Avibactam	Interpretation	Ampicillin-Sulbactam	Interpretation	Ciprofloxacin	Interpretation	Levofloxacin	Interpretation	Gentamicin	Interpretation	Amikacin	Interpretation	Trimethoprim-sulfa	Interpretation	Fosfomycin	Interpretation	Colistin	Interpretation	Aztreonam	Interpretation	Doxycycline	Interpretation	Minocycline
R0-12	PI154	90 (open label)	3	A. ursingii	A	2007-08-18	16		6		9		18	Intermediate	18	Intermediate	17	Intermediate	25	Sensitive	30	Sensitive	22	Sensitive	22		15		25	Sensitive	27	Sensitive	25	Sensitive	25	Sensitive	26	Sensitive	28	Sensitive	22		16		17		29	Sensitive	28
R1-18	PI112	60 (open label)	4	A.johnsonii	A (SLF)	2017-11-03	14		6		9		18	Intermediate	16	Resistant	20	Sensitive	22	Sensitive	28	Sensitive	20	Intermediate	20		20		27	Sensitive	21	Sensitive	22	Sensitive	22	Sensitive	24	Sensitive	15	Intermediate	20		14		14		24	Sensitive	29
R1-18	PI113	60 (open label)	2	A.radioresistens	A (SLF)	2017-11-03	10		6		8		19	Intermediate	23	Sensitive	27	Sensitive	26	Sensitive	28	Sensitive	23	Sensitive	24		22		25	Sensitive	20	Intermediate	23	Sensitive	21	Sensitive	22	Sensitive	20	Sensitive	14		14		13		24	Sensitive	25
R1-19	PI106	30	1	A.baumanii	A (SLF)	2017-11-03	8		6		6		19	Intermediate	22	Sensitive	24	Sensitive	24	Sensitive	27	Sensitive	24	Sensitive	23		19		28	Sensitive	26	Sensitive	28	Sensitive	20	Sensitive	23	Sensitive	24	Sensitive	11		13		17		26	Sensitive	27
R2-04	PI220	7 (open label)	1	A.johnsonii	A	2017-12-06	24		6		11		25	Sensitive	19	Intermediate	19	Sensitive	25	Sensitive	38	Sensitive	25	Sensitive	25		18		32	Sensitive	27	Sensitive	28	Sensitive	30	Sensitive	25	Sensitive	30	Sensitive	23		14		18		29	Sensitive	35
[truncated: 9 more columns]

## Sheet: QC
	15-22	21-27	28-34	29-35	25-32	31-37	28-34	26-32	24-30	24-32	27-35	19-24	30-40	29-37	19-26	19-26	23-29	22-30	11-17	28-36	18-24	19-25	20-27	20-25	0.25-2	6	>15
Date	Ampicillin	Cefazolin	Cefotetan	Ceftriaxone	Ceftazidime	Cefepime	Meropenem	Imipenem	Pipercillin-Tazobactam	Ceftolozane-Tazobactam	Ceftazidime-Avibactam	Ampicillin-Sulbactam	Ciprofloxacin	Levofloxacin	Gentamicin	Amikacin	Trimethoprim-sulfa	Fosfomycin	Colistin	Aztreonam	Doxycycline	Minocycline	Tigecycline	Nitrofurantoin	Colistin E-test	CIM POS	CIM NEG
2017-08-03	21	26	33	33	31	35	33	32	30	28	32	23	37	34	30	24	30	28	14	34	24	24	26	24	N/A	N/A	N/A
2017-08-16	19	25	29	30	26	32	32	31	30	25	30	22	30	29	25	22	29	27	15	30	22	25	25	27	N/A	N/A	N/A
2017-08-25	19	25	30	28	26	31	30	28	25	27	31	20	31	29	23	22	27	25	14	30	21	24	23	24	N/A	N/A	N/A
2017-09-07	17	24	30	30	29	31	28	29	27	26	31	21	31	32	22	23	28	25	13	30	22	24	24	24	N/A	N/A	N/A
2017-09-13	15	24	28	29	25	31	29	30	27	26	31	20	31	30	24	23	29	25	14	30	24	25	26	25	N/A	N/A	N/A
2017-10-18	17	24	28	29	27	31	29	30	25	26	30	20	32	31	24	22	27	25	13	30	23	25	25	25	N/A	N/A	N/A
2017-10-25	18	25	30	30	26	32	29	28	28	26	30	20	30	29	24	24	29	25	13	28	24	25	25	24	N/A	N/A	N/A
2017-11-01	N/A	N/A	N/A	N/A	N/A	N/A	N/A	N/A	N/A	N/A	N/A	N/A	N/A	N/A	N/A	N/A	N/A	N/A	N/A	N/A	N/A	N/A	N/A	N/A	0.25	N/A	N/A
2017-11-03	17	24	28	29	25	31	28	28	26	26	29	23	30	30	22	23	28	25	13	29	22	24	24	24	N/A	N/A	N/A
2017-11-08	19	25	28	30	27	33	30	30	25	25	30	22	30	29	21	22	28	26	14	30	20	24	24	24	N/A	N/A	N/A
2017-12-06	21	26	32	35	30	34	31	32	28	28	33	23	35	34	26	24	29	26	14	33	20	24	25	24	N/A	N/A	N/A
2017-12-13	N/A	N/A	N/A	N/A	N/A	N/A	N/A	N/A	N/A	N/A	N/A	N/A	N/A	N/A	N/A	N/A	N/A	N/A	N/A	N/A	N/A	N/A	N/A	N/A	0.38	6	24
2019-05-01	18	26	33	32		36	32	32	28	25	31	19	38	35	23	25	29	28	15	35	24	24	24	24	N/A	N/A	N/A

## Sheet: VRE
Patient	Sample ID	Time (days)	# resistant drugs	Identification	Isolate	Date	Ampicillin	Interpretation	Vancomycin	Interpretation	Linezolid	Interpretation	Doxycycline	Interpretation
R0-07	PI194	30	3	E.faecium	A	2017-11-16	6	Resistant	6	Resistant	28	Sensitive	11	Resistant
R0-12	PI138	0	3	E.faecium	A	2017-11-01	13	Resistant	6	Resistant	25	Sensitive	10	Resistant
R0-12	PI145	30	3	E.faecium	A	2017-11-01	6	Resistant	6	Resistant	25	Sensitive	11	Resistant
R0-12	PI152	30	3	E.faecium	A	2017-11-01	6	Resistant	6	Resistant	25	Sensitive	12	Resistant
R0-15	PI021	0	4	E.faecium	A	2017-09-27	6	Resistant	6	Resistant	22	Intermediate	9	Resistant
R0-15	PI024	7	3	E.faecium	A	2017-09-27	6	Resistant	6	Resistant	24	Sensitive	12	Resistant
R1-02	PI087	0	3	E.faecium	A	2017-11-16	6	Resistant	6	Resistant	27	Sensitive	10	Resistant
R1-14	PI030	0	2	E.faecium	A	2017-09-27	20	Sensitive	6	Resistant	27	Sensitive	12	Resistant
R1-18	PI114	360 (open label)	3	E.faecium	A	2017-11-01	6	Resistant	6	Resistant	24	Sensitive	12	Resistant
R2-02	PI083	0	3	E.faecium	A	2017-09-27	6	Resistant	6	Resistant	24	Sensitive	10	Resistant
R2-02	PI084	7	3	E.faecium	A	2017-09-27	6	Resistant	6	Resistant	23	Sensitive	10	Resistant
R2-02	PI085	60	1	E.faecalis	A	2017-09-27	20	Sensitive	6	Resistant	23	Sensitive	20	Sensitive
R2-02	PI234	120	2	E.faecalis	A	2017-09-27	21	Sensitive	6	Resistant	22	Intermediate	19	Sensitive
R2-03	PI224	0	2	E.faecium	A	2017-11-16	6	Resistant	6	Resistant	26	Sensitive	26	Sensitive
R2-03	PI226	30	2	E.faecium	A	2017-11-16	6	Resistant	6	Resistant	28	Sensitive	28	Sensitive
R2-03	PI228	40	2	E.faecium	A	2017-11-16	6	Resistant	6	Resistant	26	Sensitive	25	Sensitive
R2-03	PI229	50	2	E.faecium	A	2017-11-16	6	Resistant	6	Resistant	25	Sensitive	21	Sensitive
R2-08	PI172	0	2	E.faecium	A	2017-11-01	6	Resistant	6	Resistant	26	Sensitive	21	Sensitive
R2-08	PI173	7 (open label)	2	E.faecium	A	2017-11-01	6	Resistant	6	Resistant	26	Sensitive	18	Sensitive
R2-08	PI174	30 (open label)	2	E.faecium	A	2017-11-01	6	Resistant	6	Resistant	25	Sensitive	17	Sensitive
R2-10	PI040	0	3	E.faecium	A	2017-11-16	6	Resistant	6	Resistant	30	Sensitive	15	Intermediate
R2-10	PI043	7	3	E.faecium	A	2017-11-16	6	Resistant	6	Resistant	32	Sensitive	14	Intermediate
R2-10	PI044	60	2	E.faecium	A	2017-11-16	6	Resistant	6	Resistant	27	Sensitive	20	Sensitive
R2-10	PI160	180	3	E.faecium	A	2017-11-16	6	Resistant	6	Resistant	30	Sensitive	12	Resistant
R2-18	PI121	7	3	E.faecium	A	2017-11-01	6	Resistant	6	Resistant	25	Sensitive	12	Resistant

## Sheet: VRE QC
Date	Ampicillin 27-35	Vancomycin 17-21	Linezolid 25-32	Doxycycline 23-29
2017-09-27	29	20	25	25
2017-11-01	27	17	25	24
2017-11-16	28	17	27	26
2017-12-06	30	17	25	24
QC organsim=S.aureus 25923
