# Supplementary material for: Impact of investigational microbiota therapeutic RBX2660 on the gut microbiome and resistome revealed by a placebo-controlled clinical trial
Source: Microbiome. 2020 Aug 31;8:125. doi: 10.1186/s40168-020-00907-9 (PMC7457799; doi:10.1186/s40168-020-00907-9)
Supplement: Supplementary file 5 — Additional file 4. Supplementary Table 3 SNP distances. [file 40168_2020_907_MOESM4_ESM.xlsx]

## Sheet: Sheet1
Patient	Isolate #1	Isolate #2	isolate #1 Time (days)	isolate #2 Time (days)	Species	SNP distance
R1-22	PI003	PI096	60	90	E.coli	4
R1-22	PI003	PI002	60	7	E.coli	2
R1-22	PI096	PI002	90	7	E.coli	4
R1-22	PI001	PI002	0	7	E.coli	8
R1-22	PI001	PI003	0	60	E.coli	6
R1-22	PI001	PI096	0	90	E.coli	10
R2-23	DI19	PI098	RBX2660	30	E.coli	6
R1-19	PI103	PI104	0	7	C. amalonaticus	2
R1-20	DI05	PI005	RBX2660	7	E.coli	2
R1-20	DI05	PI006	RBX2660	30	E.coli	2
R1-20	DI05	PI007	RBX2660	60	E.coli	1
R1-20	DI05	PI099	RBX2660	180	E.coli	3
R1-20	DI05	PI100	RBX2660	360	E.coli	7
R1-20	PI006	PI100	30	360	E.coli	5
R1-20	PI006	PI099	30	180	E.coli	3
R1-20	PI006	PI005	30	7	E.coli	0
R1-20	PI006	PI007	30	60	E.coli	1
R1-20	PI100	PI099	360	180	E.coli	4
R1-20	PI100	PI005	360	7	E.coli	5
R1-20	PI100	PI007	360	60	E.coli	6
R1-20	PI099	PI005	180	7	E.coli	3
R1-20	PI099	PI007	180	60	E.coli	4
R1-20	PI005	PI007	7	60	E.coli	1
R2-21	DI29	DI28	RBX2660	RBX2660	E.coli	0
R2-21	DI29	PI117	RBX2660	180	E.coli	5
R2-21	DI29	PI116	RBX2660	90	E.coli	4
R2-21	DI29	PI008	RBX2660	60	E.coli	6
R2-21	DI28	PI117	RBX2660	180	E.coli	5
R2-21	DI28	PI116	RBX2660	90	E.coli	4
R2-21	DI28	PI008	RBX2660	60	E.coli	6
R2-21	PI117	PI116	180	90	E.coli	5
R2-21	PI117	PI008	180	60	E.coli	5
R2-21	PI116	PI008	90	60	E.coli	4
R2-21	DI24	DI28	RBX2660	RBX2660	E.coli	4
R2-21	DI24	DI29	RBX2660	RBX2660	E.coli	4
R2-21	DI24	PI008	RBX2660	60	E.coli	4
R2-21	DI24	PI116	RBX2660	90	E.coli	6
R2-21	DI24	PI117	RBX2660	180	E.coli	5
R0-17	PI012	PI018	0	7	C.braakii	10615
R0-17	PI011	PI016	0	7	E. cloacae/asburiae	9
R2-18	DI28	PI122	RBX2660	7	E.coli	38522
R2-18	DI28	DI24	RBX2660	RBX2660	E.coli	3
R2-18	DI28	PI120	RBX2660	0	E.coli	38504
R2-18	DI28	DI29	RBX2660	RBX2660	E.coli	0
R2-18	PI122	DI24	7	RBX2660	E.coli	38519
R2-18	PI122	PI120	7	0	E.coli	1832
R2-18	PI122	DI29	7	RBX2660	E.coli	38522
R2-18	DI24	PI120	RBX2660	0	E.coli	38503
R2-18	DI24	DI29	RBX2660	RBX2660	E.coli	3
R2-18	PI120	DI29	0	RBX2660	E.coli	38504
R0-15	PI021	PI024	0	7	VRE	4687
R2-16	DI30	PI127	RBX2660	0	E.coli	798
R2-16	PI127	PI129	0	60	E.coli	798
R2-16	DI30	PI129	RBX2660	60	E.coli	7
R0-12	PI143	PI151	0	30	C. freundii	21
R0-12	PI143	PI146	0	30	C. freundii	21
R0-12	PI146	PI151	30	30	C. freundii	13679
R0-12	PI140	PI148	0	30	C. werkmanii	9
R0-12	PI152	PI145	30	30	VRE	89
R0-12	PI138	PI145	0	30	VRE	15
R0-12	PI138	PI152	0	30	VRE	16
R0-12	PI142	PI149	0	30	E.coli	17
R2-12	PI155	PI157	3	15	E. aerogenes	47
R2-12	PI155	PI158	3	30	E. aerogenes	95
R2-12	PI157	PI158	15	30	E. aerogenes	68
R2-11	PI034	PI037	0	7	C. werkmanii	2
R2-10	PI040	PI043	0	7	VRE	2
R2-11	PI040	PI044	0	60	VRE	6
R2-12	PI040	PI160	0	180	VRE	5
R2-13	PI043	PI160	7	180	VRE	3
R2-14	PI043	PI044	7	60	VRE	4
R2-15	PI160	PI044	180	60	VRE	7
R2-13	DI27	DI26	RBX2660	RBX2660	E.coli	1
R2-13	DI27	PI033	RBX2660	60	E.coli	1
R2-13	DI26	PI033	RBX2660	60	E.coli	0
R2-13	DI25	DI26	RBX2660	RBX2660	E.coli	1
R2-13	DI25	DI27	RBX2660	RBX2660	E.coli	2
R2-13	DI25	PI033	RBX2660	60	E.coli	1
R2-10	DI06	PI045	RBX2660	60	E.coli	64151
R0-09	PI166	PI170	0	30	C. farmerii	5
R0-09	PI167	PI169	0	7	M. morganii	6
R1-07	PI052	PI053	0	15	C. farmerii	6
R1-06	PI184	PI186	0	7	C. freundii	0
R1-09	DI11	PI047	RBX2660	7	E.coli	14
R1-09	DI11	PI048	RBX2660	30	E.coli	11
R1-09	DI11	PI049	RBX2660	60	E.coli	15
R1-09	DI11	PI175	RBX2660	180	E.coli	15
R1-09	DI11	PI176	RBX2660	360	E.coli	18
R1-09	PI175	PI047	180	7	E.coli	5
R1-09	PI175	PI049	180	60	E.coli	4
R1-09	PI175	PI048	180	30	E.coli	4
R1-09	PI175	PI176	180	360	E.coli	3
R1-09	PI047	PI049	7	60	E.coli	5
R1-09	PI047	PI048	7	30	E.coli	5
R1-09	PI047	PI176	7	360	E.coli	8
R1-09	PI049	PI048	60	30	E.coli	4
R1-09	PI049	PI176	60	360	E.coli	7
R1-09	PI048	PI176	30	360	E.coli	7
R0-07	PI193	PI195	7	30	E.coli	59329
R0-07	PI192	PI193	0	7	E.coli	4
R0-07	PI192	PI195	0	30	E.coli	59325
R0-06	PI054	PI055	0	7	C. amalonaticus	0
R1-05	PI056	DI01	0	RBX2660	E.coli	59228
R1-05	PI057	DI01	7	RBX2660	E.coli	56521
R1-05	PI057	PI056	7	0	E.coli	6483
R2-05	PI058	DI09	7	RBX2660	E.coli	8
R2-05	PI058	PI212	7	180	E.coli	1
R2-05	PI058	PI059	7	60	E.coli	1
R2-05	PI058	DI08	7	RBX2660	E.coli	2
R2-05	DI09	PI212	RBX2660	180	E.coli	7
R2-05	DI09	PI059	RBX2660	60	E.coli	7
R2-05	DI09	DI08	RBX2660	RBX2660	E.coli	8
R2-05	PI212	PI059	180	60	E.coli	0
R2-05	PI212	DI08	180	RBX2660	E.coli	1
R2-05	PI059	DI08	60	RBX2660	E.coli	1
R0-03	PI060	PI062	0	7	E.coli	17
R0-03	PI060	PI063	0	7	E.coli	18
R0-03	PI060	PI065	0	7	E.coli	9
R0-03	PI060	PI067	0	30	E.coli	10
R0-03	PI060	PI068	0	30	E.coli	13
R0-03	PI060	PI069	0	60	E.coli	12
R0-03	PI060	PI061	0	0	E.coli	71906
R0-03	PI060	PI066	0	30	E.coli	17825
R0-03	PI062	PI061	7	0	E.coli	71901
R0-03	PI062	PI069	7	60	E.coli	10
R0-03	PI062	PI065	7	7	E.coli	7
R0-03	PI062	PI063	7	7	E.coli	14
R0-03	PI062	PI068	7	30	E.coli	11
R0-03	PI062	PI066	7	30	E.coli	17677
R0-03	PI062	PI067	7	30	E.coli	8
R0-03	PI061	PI069	0	60	E.coli	71898
R0-03	PI061	PI065	0	7	E.coli	71897
R0-03	PI061	PI063	0	7	E.coli	71904
R0-03	PI061	PI068	0	30	E.coli	71899
R0-03	PI061	PI066	0	30	E.coli	65471
R0-03	PI061	PI067	0	30	E.coli	71896
R0-03	PI069	PI065	60	7	E.coli	3
R0-03	PI069	PI063	60	7	E.coli	8
R0-03	PI069	PI068	60	30	E.coli	5
R0-03	PI069	PI066	60	30	E.coli	17674
R0-03	PI069	PI067	60	30	E.coli	4
R0-03	PI065	PI063	7	7	E.coli	9
R0-03	PI065	PI068	7	30	E.coli	4
R0-03	PI065	PI066	7	30	E.coli	17671
R0-03	PI065	PI067	7	30	E.coli	1
R0-03	PI063	PI068	7	30	E.coli	5
R0-03	PI063	PI066	7	30	E.coli	17676
R0-03	PI063	PI067	7	30	E.coli	10
R0-03	PI068	PI066	30	30	E.coli	17673
R0-03	PI068	PI067	30	30	E.coli	5
R0-03	PI066	PI067	30	30	E.coli	17672
R1-03	DI10	PI072	RBX2660	7	E.coli	0
R1-03	DI10	PI074	RBX2660	30	E.coli	2
R1-03	DI10	PI075	RBX2660	60	E.coli	4
R1-03	DI10	PI223	RBX2660	180	E.coli	33
R1-03	PI075	PI223	60	180	E.coli	33
R1-03	PI075	PI072	60	7	E.coli	4
R1-03	PI075	PI074	60	30	E.coli	2
R1-03	PI223	PI072	180	7	E.coli	33
R1-03	PI223	PI074	180	30	E.coli	31
R1-03	PI072	PI074	7	30	E.coli	2
R0-02	PI076	PI078	0	7	E.coli	9
R0-02	PI076	PI080	0	30	E.coli	8
R0-02	PI076	PI082	0	60	E.coli	12
R0-02	PI082	PI080	60	30	E.coli	4
R0-02	PI082	PI078	60	7	E.coli	5
R0-02	PI080	PI078	30	7	E.coli	3
R2-03	PI226	PI229	30	50	VRE	0
R2-03	PI226	PI228	30	40	VRE	0
R2-03	PI229	PI228	50	40	VRE	0
R2-03	PI224	PI226	0	30	VRE	2
R2-03	PI224	PI228	0	40	VRE	2
R2-03	PI224	PI229	0	50	VRE	2
R2-02	PI083	PI084	0	7	VRE	1
R2-02	DI04	PI086	RBX2660	60	E.coli	2
R2-02	DI04	PI235	RBX2660	120	E.coli	4
R2-02	PI086	PI235	60	120	E.coli	4
R1-01	DI07	PI093	RBX2660	7	E.coli	0
R1-01	DI07	PI094	RBX2660	30	E.coli	5
R1-01	DI07	PI095	RBX2660	60	E.coli	6
R1-01	DI07	PI237	RBX2660	360	E.coli	20
R1-01	PI093	PI095	7	60	E.coli	6
R1-01	PI093	PI094	7	30	E.coli	5
R1-01	PI093	PI237	7	360	E.coli	20
R1-01	PI095	PI094	60	30	E.coli	3
R1-01	PI095	PI237	60	360	E.coli	18
R1-01	PI094	PI237	30	360	E.coli	19
