# Supplementary material for: Impact of investigational microbiota therapeutic RBX2660 on the gut microbiome and resistome revealed by a placebo-controlled clinical trial
Source: Microbiome. 2020 Aug 31;8:125. doi: 10.1186/s40168-020-00907-9 (PMC7457799; doi:10.1186/s40168-020-00907-9)
Supplement: Supplementary file 7 — Additional file 6. Supplementary Table 5 NCBI references. [file 40168_2020_907_MOESM6_ESM.xlsx]

## Sheet: Sheet1
species	strain	GenBank assembly
VRE	108	GCA_000395825.1
VRE	110	GCA_000395845.1
VRE	13	GCA_000395865.1
VRE	84	GCA_000395885.1
Enterococcus faecalis		GCA_000007785.1_ASM778v1
Escherichia fergusonii	ATCC 35470	GCA_008064915.1
Escherichia coli	DH1	GCA_000023365
Escherichia coli	K-12 substr. MG1655	GCA_000005845.2
Escherichia coli	DH10B	GCA_006352235.1
Escherichia coli	UMNK88	GCA_000212715.2
Escherichia coli	REL606	GCA_000017985.1
Escherichia coli	101.1	GCA_000168095.1
Escherichia coli	EC4115	GCA_000021125.1
Escherichia coli	EDL933	GCA_000732965.1
Escherichia coli	IAI39	GCA_000026345.1
Escherichia coli	UMN026	GCA_000026325.2
Escherichia coli	IAI1	GCA_000026265.1
Escherichia coli	11128	GCA_000010765.1
Escherichia coli	APEC O78	GCA_000332755.1
Escherichia coli	E110019	GCA_000167875.1
Escherichia coli	B7A	GCA_000725265.1
Escherichia coli	12009	GCA_000010745.1
Escherichia coli	E22	GCA_000167855.1
Escherichia coli	SE11	GCA_000010385.1
Escherichia coli	W	GCA_000184185.1
Escherichia coli	SE15	GCA_000010485.1
Escherichia coli	ED1A	GCA_000026305.1
Escherichia coli	UTI89	GCA_000013265.1
Escherichia coli	S88	GCA_000026285.2
Escherichia coli	F11	GCA_000167835.1
