# Supplementary material for: Impact of investigational microbiota therapeutic RBX2660 on the gut microbiome and resistome revealed by a placebo-controlled clinical trial
Source: Microbiome. 2020 Aug 31;8:125. doi: 10.1186/s40168-020-00907-9 (PMC7457799; doi:10.1186/s40168-020-00907-9)
Supplement: Supplementary file 8 — Additional file 7. Supplementary Table 6 Double disk test. [file 40168_2020_907_MOESM7_ESM.xlsx]

## Sheet: Sheet1
Sample ID	Time point	Identification	Ceftazidime	Ceftazidime / Clavulanic Acid	Difference in Zone Sizes	Interpretation	Cefotaxime	Cefotaxime / Clavulanic Acid	Difference in Zone Sizes	Interpretation
DI11	Donor	E. coli	29	32	3	Negative	14	32	18	Positive
PI047	7	E. coli	29	32	3	Negative	15	33	18	Positive
PI048	30	E. coli	29	32	3	Negative	14	31	17	Positive
PI049	60	E. coli	29	33	4	Negative	16	32	16	Positive
PI175	180	E. coli	30	33	3	Negative	14	32	18	Positive
PI176	360	E. coli	31	34	3	Negative	18	33	15	Positive
Quality Control
Negative		E. coli 25922	33	33	0	<2mm increase in zone diameter	37	37	0	<2mm increase in zone diameter
Positive		K. pneumoniae 700603	15	28	13	≥ 3mm increase in zone diameter	27	36	9	≥ 5mm increase in zone diameter
